# Supplementary material for: Lessons from a natural experiment: Allopatric morphological divergence and sympatric diversification in the Midas cichlid species complex are largely influenced by ecology in a deterministic way
Source: Evol Lett. 2018 Jun 27;2(4):323–40. doi: 10.1002/evl3.64 (PMC6121794; doi:10.1002/evl3.64)
Supplement: Supplementary file 6 — Table S1. Sample sizes by lake of origin and species for RADseq and geometric morphometrics. [file EVL3-2-323-s006.xlsx]

## Sheet: Sheet1
Table S1. Sample sizes by lake of origin and species for RADseq and geometric morphometrics.
Lake	Species	Ecotype	Sample size RADseq	Sample size morphometrics
As. León	A. cf. citrinellus		25	25
Apoyeque	A. cf. citrinellus	thin-lipped	28	28
	A. cf. citrinellus	thick-lipped	22	22
Xiloá	A. amarillo	benthic	26	25
	A. viridis	benthic	25	25
	A. sagittae	limnetic	26	26
	hybrids (A. sagittae & A. xiloaensis)		10	10
	A. xiloaensis	benthic	36	36
As. Managua	A. tolteca		49	49
Las Canoas	A. cf. citrinellus		25	25
Managua	A. citrinellus	thin-lipped	50	50
	A. labiatus	thick-lipped	27	27
	Archocentrus centrarchus (outgroup)		5	NA
Tisma Pond	A. citrinellus		25	25
Nicaragua	A. citrinellus	thin-lipped	72	71
	A. labiatus	thick-lipped	50	49
Masaya	A. cf. citrinellus	thin-lipped	45	39
	A. cf. citrinellus	thick-lipped	19	10
Apoyo*	A. zaliosus	limnetic	27	27
	cluster2 (A. astorquii)	benthic	53	49
	cluster3 (A. chancho)	benthic	16	17
	cluster4 (A. globosus)	benthic	9	9
	cluster5 (A. flaveolus + A. supercilius)	benthic	19	23
*Only five genetic clusters can be detected in L. Apoyo (Kautt et al. 2016a) and these correspond mostly to five of the six described species (given in parentheses)
Sample sizes by locality in great lakes
Great Lake	Sampling location	A. citrinellus	A. labiatus
Nicaragua	Granada (Isletas)	24	39
	Moyogalpa	4
	Ometepe Isthmus	12	6
	San Ramon	3	1
	Punta Gorda	3
	Santa Cruz	5	1
	Solentiname	9	2
	San Carlos	1
	Rio San Juan	7
	San Miguelito	4	1
Managua	Isal de Amor	8	4
	Miraflores	14	16
	Momotombo		7
	San Francisco	10
	San Antonio	10
	Tipitapa	8
	Tisma Pond	25
