# Supplementary material for: Lessons from a natural experiment: Allopatric morphological divergence and sympatric diversification in the Midas cichlid species complex are largely influenced by ecology in a deterministic way
Source: Evol Lett. 2018 Jun 27;2(4):323–40. doi: 10.1002/evl3.64 (PMC6121794; doi:10.1002/evl3.64)
Supplement: Supplementary file 7 — Table S2. Pairwise levels of genetic differentiation in terms of FST‐values. [file EVL3-2-323-s007.xlsx]

## Sheet: Sheet1
Table S2. Pairwise levels of genetic differentiation in terms of FST-values. Analyses are based on 8,492 SNPs restricted to a maximum amount of 5% missing data per locus.
Lake	Species/cluster	AsL	Aye	Xil_ama	Xil_vir	Xil_sag	Xil_hyb	Xil_xil	AsM	Can	Man_cit	Man_lab	Tis	Nic_cit	Nic_lab	Mas	Apo_zal	Apo_cl2	Apo_cl3	Apo_cl4	Apo_cl5
As. León	A. cf. citrinellus	-
Apoyeque	A. cf. citrinellus	0.35599	-
Xiloá	A. amarillo	0.38055	0.22745	-
	A. viridis	0.34546	0.20218	0.08572	-
	A. sagittae	0.4427	0.26602	0.1829	0.13046	-
	hybrids	0.42906	0.25356	0.17181	0.13199	0.10591	-
	A. xiloaensis	0.45924	0.30441	0.21697	0.1954	0.22272	0.13155	-
As. Managua	A. tolteca	0.40598	0.30664	0.32097	0.29741	0.39034	0.376	0.41731	-
Las Canoas	A. cf. citrinellus	0.32355	0.24682	0.2346	0.22222	0.29464	0.2551	0.32517	0.30023	-
Managua	A. citrinellus	0.21061	0.13098	0.13685	0.11831	0.1932	0.16573	0.2179	0.19202	0.12245	-
	A. labiatus	0.25969	0.16248	0.17399	0.1546	0.24751	0.21279	0.27891	0.22716	0.15015	0.03163	-
Tisma Pond	A. citrinellus	0.23187	0.14418	0.14161	0.12159	0.20808	0.17238	0.23677	0.20742	0.12308	0.00027	0.03177	-
Nicaragua	A. citrinellus	0.22595	0.15753	0.15772	0.14145	0.19996	0.18268	0.2346	0.21033	0.08658	0.05131	0.0749	0.05046	-
	A. labiatus	0.245	0.17684	0.1728	0.15733	0.22282	0.20007	0.25673	0.23727	0.10165	0.06538	0.08187	0.06539	0.01984	-
Masaya	A. cf. citrinellus	0.23588	0.15539	0.15555	0.13828	0.20439	0.18999	0.23926	0.21986	0.1187	0.04514	0.06494	0.04346	0.05175	0.06388	-
Apoyo	A. zaliosus	0.57348	0.46377	0.49997	0.47751	0.56617	0.56873	0.58074	0.49782	0.40553	0.3325	0.3938	0.36403	0.27899	0.29539	0.32117	-
	cluster2	0.50308	0.41741	0.43543	0.41582	0.48062	0.4741	0.50849	0.45729	0.36148	0.30645	0.35172	0.32632	0.25302	0.26708	0.29213	0.22974	-
	cluster3	0.5846	0.46817	0.49591	0.47484	0.56327	0.56283	0.58371	0.51461	0.38745	0.32774	0.38114	0.35236	0.27455	0.28781	0.31661	0.35197	0.20021	-
	cluster4	0.56056	0.4397	0.45491	0.43235	0.53887	0.52311	0.55523	0.48205	0.34695	0.29371	0.34397	0.30602	0.24766	0.25621	0.28813	0.37192	0.20124	0.31323	-
	cluster5	0.50256	0.40112	0.41782	0.39535	0.48049	0.46201	0.5084	0.4463	0.32371	0.27151	0.31671	0.2852	0.22112	0.22673	0.25892	0.25757	0.0927	0.21008	0.17423	-
All values are statistically significant (10,000 permutations) with the exception of A. citrinellus from L. Managua versus A. citrinellus from Tisma Pond.
