# Supplementary material for: Lessons from a natural experiment: Allopatric morphological divergence and sympatric diversification in the Midas cichlid species complex are largely influenced by ecology in a deterministic way
Source: Evol Lett. 2018 Jun 27;2(4):323–40. doi: 10.1002/evl3.64 (PMC6121794; doi:10.1002/evl3.64)
Supplement: Supplementary file 8 — Table S3. D‐statistics of all quadruplets comprising a crater lake population (W) and its source population (X) as a clade versus any other population (Y) and an outgroup (Z; Archocentrus centrarchus). Analyses are based on 13526 SNPs. [file EVL3-2-323-s008.xlsx]

## Sheet: out_qpDstat
Table S3. D-statistics of all quadruplets comprising a crater lake population (W) and its source population (X) as a clade versus any other population (Y) and an outgroup (Z; Archocentrus centrarchus). Analyses are based on 13526 SNPs.
Population abbreviations are: Aye_cit = L. Apoyeque - A. cf. citrinellus; Apo_zal = L. Apoyo - A. zaliosus; Apo_cl2 = L. Apoyo - cluster2; Apo_cl3 = L. Apoyo - cluster3; Apo_cl4 = L. Apoyo - cluster4; Apo_cl5 = L. Apoyo - cluster5; AsL_cit = L. As. León - A. cf. citrinellus; AsM_tol = L. As. Managua - A. tolteca; Mas_cit = L. Masaya - A. cf. citrinellus; Xil_ama = L. Xiloá - A. amarillo; Xil_vir …
Pop1 (W)	Pop2 (X)	Pop3 (Y)	Pop4 (Z)	D-stat	BABA	ABBA	Z-score	p-value
Aye_cit	Man_cit	AsM_tol	outgroup	0.0095	44	43	0.289	0.772581
Aye_cit	Man_cit	AsL_cit	outgroup	0.0206	45	43	0.544	0.586441
Aye_cit	Man_cit	Apo_zal	outgroup	0.0323	44	41	0.825	0.409372
Aye_cit	Man_cit	Apo_cl2	outgroup	-0.0134	42	43	-0.348	0.72784
Aye_cit	Man_cit	Apo_cl3	outgroup	-0.0316	43	46	-0.857	0.391445
Aye_cit	Man_cit	Apo_cl4	outgroup	-0.0146	43	44	-0.369	0.712128
Aye_cit	Man_cit	Apo_cl5	outgroup	-0.0133	42	43	-0.342	0.732351
Aye_cit	Man_cit	Can_cit	outgroup	0.0252	46	44	0.851	0.394769
Aye_cit	Man_cit	Mas_cit	outgroup	0.0241	46	44	0.833	0.404845
Aye_cit	Man_cit	Man_lab	outgroup	0.0008	45	45	0.027	0.97846
Aye_cit	Man_cit	Nic_cit	outgroup	-0.0001	44	44	-0.003	0.997606
Aye_cit	Man_cit	Nic_lab	outgroup	0.0049	44	44	0.178	0.858723
Aye_cit	Man_cit	Xil_ama	outgroup	0.1035	50	41	3.423	0.000619341
Aye_cit	Man_cit	Xil_vir	outgroup	0.1191	52	41	4.021	5.79516e-05
Aye_cit	Man_cit	Xil_hyb	outgroup	0.1539	52	38	4.849	1.24085e-06
Aye_cit	Man_cit	Xil_sag	outgroup	0.1604	54	39	5.123	3.00712e-07
Aye_cit	Man_cit	Xil_xil	outgroup	0.1499	53	39	4.616	3.91207e-06
Aye_cit	Man_lab	AsM_tol	outgroup	0.0139	44	43	0.383	0.70172
Aye_cit	Man_lab	AsL_cit	outgroup	0.0295	45	42	0.754	0.450849
Aye_cit	Man_lab	Apo_zal	outgroup	0.045	44	40	1.121	0.262288
Aye_cit	Man_lab	Apo_cl2	outgroup	-0.009	42	43	-0.223	0.823536
Aye_cit	Man_lab	Apo_cl3	outgroup	-0.0252	43	45	-0.648	0.516985
Aye_cit	Man_lab	Apo_cl4	outgroup	-0.0034	43	43	-0.083	0.933852
Aye_cit	Man_lab	Apo_cl5	outgroup	-0.0112	42	43	-0.282	0.777944
Aye_cit	Man_lab	Can_cit	outgroup	0.0363	47	43	1.181	0.237603
Aye_cit	Man_lab	Mas_cit	outgroup	0.0276	46	43	0.902	0.367057
Aye_cit	Man_lab	Man_cit	outgroup	0.0033	45	45	0.112	0.910823
Aye_cit	Man_lab	Nic_cit	outgroup	0.0246	45	43	0.816	0.4145
Aye_cit	Man_lab	Nic_lab	outgroup	0.0143	45	44	0.482	0.629806
Aye_cit	Man_lab	Xil_ama	outgroup	0.1082	51	41	3.213	0.00131356
Aye_cit	Man_lab	Xil_vir	outgroup	0.1248	52	41	3.762	0.00016856
Aye_cit	Man_lab	Xil_hyb	outgroup	0.1705	53	37	4.785	1.70987e-06
Aye_cit	Man_lab	Xil_sag	outgroup	0.1734	55	39	4.933	8.09762e-07
Aye_cit	Man_lab	Xil_xil	outgroup	0.162	53	38	4.506	6.60611e-06
Apo_zal	Nic_cit	AsL_cit	outgroup	0.0574	49	43	1.041	0.297876
Apo_zal	Nic_cit	AsM_tol	outgroup	0.0954	50	41	1.725	0.0845275
Apo_zal	Nic_cit	Aye_cit	outgroup	0.0512	49	44	1.032	0.302072
Apo_zal	Nic_cit	Apo_cl2	outgroup	0.5526	85	25	16.333	0
Apo_zal	Nic_cit	Apo_cl3	outgroup	0.562	91	25	18.372	0
Apo_zal	Nic_cit	Apo_cl4	outgroup	0.5283	85	26	14.203	0
Apo_zal	Nic_cit	Apo_cl5	outgroup	0.5497	85	25	17.293	0
Apo_zal	Nic_cit	Can_cit	outgroup	0.021	50	48	0.411	0.681073
Apo_zal	Nic_cit	Mas_cit	outgroup	0.0393	49	45	0.898	0.369186
Apo_zal	Nic_cit	Man_cit	outgroup	0.0212	48	46	0.442	0.658489
Apo_zal	Nic_cit	Man_lab	outgroup	0.0334	48	45	0.709	0.478324
Apo_zal	Nic_cit	Nic_lab	outgroup	0.0416	51	47	0.967	0.333544
Apo_zal	Nic_cit	Xil_ama	outgroup	0.0488	49	45	0.953	0.34059
Apo_zal	Nic_cit	Xil_vir	outgroup	0.048	50	45	0.949	0.342621
Apo_zal	Nic_cit	Xil_hyb	outgroup	0.0234	47	45	0.441	0.659213
Apo_zal	Nic_cit	Xil_sag	outgroup	0.0372	49	46	0.699	0.484552
Apo_zal	Nic_cit	Xil_xil	outgroup	0.0283	48	45	0.537	0.591268
Apo_zal	Nic_lab	AsL_cit	outgroup	0.0609	48	42	1.094	0.273955
Apo_zal	Nic_lab	AsM_tol	outgroup	0.113	50	40	2.021	0.0432798
Apo_zal	Nic_lab	Aye_cit	outgroup	0.0567	49	44	1.098	0.272204
Apo_zal	Nic_lab	Apo_cl2	outgroup	0.5436	84	25	15.75	0
Apo_zal	Nic_lab	Apo_cl3	outgroup	0.5552	89	26	17.95	0
Apo_zal	Nic_lab	Apo_cl4	outgroup	0.5109	82	27	13.211	0
Apo_zal	Nic_lab	Apo_cl5	outgroup	0.5425	83	25	16.663	0
Apo_zal	Nic_lab	Can_cit	outgroup	0.0286	50	47	0.543	0.58713
Apo_zal	Nic_lab	Mas_cit	outgroup	0.0431	49	45	0.923	0.356007
Apo_zal	Nic_lab	Man_cit	outgroup	0.0312	48	45	0.63	0.528695
Apo_zal	Nic_lab	Man_lab	outgroup	0.029	48	45	0.586	0.557876
Apo_zal	Nic_lab	Nic_cit	outgroup	0.0274	49	47	0.602	0.547174
Apo_zal	Nic_lab	Xil_ama	outgroup	0.062	50	44	1.153	0.24891
Apo_zal	Nic_lab	Xil_vir	outgroup	0.0683	50	44	1.287	0.198094
Apo_zal	Nic_lab	Xil_hyb	outgroup	0.046	48	44	0.827	0.408237
Apo_zal	Nic_lab	Xil_sag	outgroup	0.0558	50	45	0.997	0.318765
Apo_zal	Nic_lab	Xil_xil	outgroup	0.0408	48	44	0.747	0.455064
Apo_cl2	Nic_cit	AsL_cit	outgroup	-0.0112	48	49	-0.253	0.800268
Apo_cl2	Nic_cit	AsM_tol	outgroup	0.0205	49	47	0.43	0.667196
Apo_cl2	Nic_cit	Aye_cit	outgroup	-0.047	47	52	-1.184	0.236413
Apo_cl2	Nic_cit	Apo_zal	outgroup	0.4673	85	31	14.132	0
Apo_cl2	Nic_cit	Apo_cl3	outgroup	0.4957	91	31	17.322	0
Apo_cl2	Nic_cit	Apo_cl4	outgroup	0.4754	86	31	15.684	0
Apo_cl2	Nic_cit	Apo_cl5	outgroup	0.5122	87	28	18.415	0
Apo_cl2	Nic_cit	Can_cit	outgroup	-0.0325	50	53	-0.801	0.423132
Apo_cl2	Nic_cit	Mas_cit	outgroup	-0.0303	48	51	-0.849	0.395881
Apo_cl2	Nic_cit	Man_cit	outgroup	-0.0355	48	51	-0.927	0.353927
Apo_cl2	Nic_cit	Man_lab	outgroup	-0.0176	48	50	-0.457	0.647671
Apo_cl2	Nic_cit	Nic_lab	outgroup	-0.0194	50	52	-0.551	0.581634
Apo_cl2	Nic_cit	Xil_ama	outgroup	-0.0355	48	52	-0.862	0.388688
Apo_cl2	Nic_cit	Xil_vir	outgroup	-0.0248	49	52	-0.598	0.54984
Apo_cl2	Nic_cit	Xil_hyb	outgroup	-0.0349	48	51	-0.812	0.416792
Apo_cl2	Nic_cit	Xil_sag	outgroup	-0.0124	50	51	-0.279	0.780245
Apo_cl2	Nic_cit	Xil_xil	outgroup	-0.0329	48	51	-0.766	0.443676
Apo_cl2	Nic_lab	AsL_cit	outgroup	-0.0091	47	48	-0.2	0.841481
Apo_cl2	Nic_lab	AsM_tol	outgroup	0.0364	49	45	0.731	0.464779
Apo_cl2	Nic_lab	Aye_cit	outgroup	-0.0429	46	51	-1.023	0.306308
Apo_cl2	Nic_lab	Apo_zal	outgroup	0.462	84	31	14.09	0
Apo_cl2	Nic_lab	Apo_cl3	outgroup	0.4897	90	31	17.399	0
Apo_cl2	Nic_lab	Apo_cl4	outgroup	0.4576	84	31	14.681	0
Apo_cl2	Nic_lab	Apo_cl5	outgroup	0.5055	86	28	18.215	0
Apo_cl2	Nic_lab	Can_cit	outgroup	-0.0258	49	52	-0.611	0.5412
Apo_cl2	Nic_lab	Mas_cit	outgroup	-0.0271	48	51	-0.701	0.483303
Apo_cl2	Nic_lab	Man_cit	outgroup	-0.0267	48	50	-0.661	0.508612
Apo_cl2	Nic_lab	Man_lab	outgroup	-0.0221	48	50	-0.543	0.58713
Apo_cl2	Nic_lab	Nic_cit	outgroup	-0.0373	48	52	-1	0.317311
Apo_cl2	Nic_lab	Xil_ama	outgroup	-0.0238	48	50	-0.547	0.584379
Apo_cl2	Nic_lab	Xil_vir	outgroup	-0.0065	49	50	-0.148	0.882343
Apo_cl2	Nic_lab	Xil_hyb	outgroup	-0.0144	48	49	-0.312	0.755041
Apo_cl2	Nic_lab	Xil_sag	outgroup	0.0049	51	50	0.103	0.917963
Apo_cl2	Nic_lab	Xil_xil	outgroup	-0.0221	48	50	-0.489	0.624842
Apo_cl3	Nic_cit	AsL_cit	outgroup	0.0455	51	46	0.848	0.396438
Apo_cl3	Nic_cit	AsM_tol	outgroup	0.0574	50	45	1.022	0.306781
Apo_cl3	Nic_cit	Aye_cit	outgroup	-0.0081	49	49	-0.161	0.872093
Apo_cl3	Nic_cit	Apo_zal	outgroup	0.5511	91	26	16.511	0
Apo_cl3	Nic_cit	Apo_cl2	outgroup	0.5673	91	25	16.789	0
Apo_cl3	Nic_cit	Apo_cl4	outgroup	0.5422	91	27	14.756	0
Apo_cl3	Nic_cit	Apo_cl5	outgroup	0.562	92	26	16.123	0
Apo_cl3	Nic_cit	Can_cit	outgroup	0.035	54	50	0.701	0.483303
Apo_cl3	Nic_cit	Mas_cit	outgroup	0.0357	52	48	0.813	0.416218
Apo_cl3	Nic_cit	Man_cit	outgroup	0.0203	51	49	0.428	0.668651
Apo_cl3	Nic_cit	Man_lab	outgroup	0.0364	51	48	0.743	0.457482
Apo_cl3	Nic_cit	Nic_lab	outgroup	0.0305	53	49	0.719	0.472141
Apo_cl3	Nic_cit	Xil_ama	outgroup	0.015	51	49	0.31	0.756561
Apo_cl3	Nic_cit	Xil_vir	outgroup	0.0183	52	50	0.37	0.711382
Apo_cl3	Nic_cit	Xil_hyb	outgroup	0.0158	51	49	0.312	0.755041
Apo_cl3	Nic_cit	Xil_sag	outgroup	0.0384	53	49	0.765	0.444272
Apo_cl3	Nic_cit	Xil_xil	outgroup	0.0182	50	48	0.342	0.732351
Apo_cl3	Nic_lab	AsL_cit	outgroup	0.0484	50	45	0.88	0.378859
Apo_cl3	Nic_lab	AsM_tol	outgroup	0.0736	51	44	1.283	0.199492
Apo_cl3	Nic_lab	Aye_cit	outgroup	-0.0034	48	49	-0.064	0.94897
Apo_cl3	Nic_lab	Apo_zal	outgroup	0.5426	89	27	15.958	0
Apo_cl3	Nic_lab	Apo_cl2	outgroup	0.5556	90	26	16.168	0
Apo_cl3	Nic_lab	Apo_cl4	outgroup	0.5185	89	28	13.501	0
Apo_cl3	Nic_lab	Apo_cl5	outgroup	0.5523	91	26	15.725	0
Apo_cl3	Nic_lab	Can_cit	outgroup	0.0424	53	49	0.83	0.406539
Apo_cl3	Nic_lab	Mas_cit	outgroup	0.0394	52	48	0.843	0.399228
Apo_cl3	Nic_lab	Man_cit	outgroup	0.0298	51	48	0.605	0.545179
Apo_cl3	Nic_lab	Man_lab	outgroup	0.0323	51	48	0.634	0.526081
Apo_cl3	Nic_lab	Nic_cit	outgroup	0.018	51	49	0.397	0.691367
Apo_cl3	Nic_lab	Xil_ama	outgroup	0.0271	51	49	0.533	0.594034
Apo_cl3	Nic_lab	Xil_vir	outgroup	0.0371	52	48	0.723	0.46968
Apo_cl3	Nic_lab	Xil_hyb	outgroup	0.0367	51	47	0.694	0.487682
Apo_cl3	Nic_lab	Xil_sag	outgroup	0.0558	54	48	1.064	0.287329
Apo_cl3	Nic_lab	Xil_xil	outgroup	0.0298	50	47	0.542	0.587819
Apo_cl4	Nic_cit	AsL_cit	outgroup	0.0384	50	46	0.705	0.48081
Apo_cl4	Nic_cit	AsM_tol	outgroup	0.0364	49	45	0.641	0.521523
Apo_cl4	Nic_cit	Aye_cit	outgroup	-0.0097	48	49	-0.195	0.845393
Apo_cl4	Nic_cit	Apo_zal	outgroup	0.4794	85	30	11.393	0
Apo_cl4	Nic_cit	Apo_cl2	outgroup	0.5108	86	28	13.088	0
Apo_cl4	Nic_cit	Apo_cl3	outgroup	0.506	91	30	13.503	0
Apo_cl4	Nic_cit	Apo_cl5	outgroup	0.5437	88	26	14.892	0
Apo_cl4	Nic_cit	Can_cit	outgroup	-0.0276	49	52	-0.575	0.565291
Apo_cl4	Nic_cit	Mas_cit	outgroup	0.0014	49	49	0.032	0.974472
Apo_cl4	Nic_cit	Man_cit	outgroup	0.0032	50	49	0.065	0.948174
Apo_cl4	Nic_cit	Man_lab	outgroup	0.0155	50	48	0.321	0.74821
Apo_cl4	Nic_cit	Nic_lab	outgroup	0.0182	51	49	0.41	0.681806
Apo_cl4	Nic_cit	Xil_ama	outgroup	-0.0042	49	49	-0.086	0.931466
Apo_cl4	Nic_cit	Xil_vir	outgroup	0.0126	50	49	0.255	0.798723
Apo_cl4	Nic_cit	Xil_hyb	outgroup	-0.0035	48	48	-0.067	0.946582
Apo_cl4	Nic_cit	Xil_sag	outgroup	0.0152	51	49	0.288	0.773347
Apo_cl4	Nic_cit	Xil_xil	outgroup	0.0045	49	49	0.085	0.932261
Apo_cl4	Nic_lab	AsL_cit	outgroup	0.0422	48	44	0.745	0.456272
Apo_cl4	Nic_lab	AsM_tol	outgroup	0.0536	48	43	0.915	0.360192
Apo_cl4	Nic_lab	Aye_cit	outgroup	-0.005	47	47	-0.096	0.923521
Apo_cl4	Nic_lab	Apo_zal	outgroup	0.4806	82	29	11.582	0
Apo_cl4	Nic_lab	Apo_cl2	outgroup	0.508	84	27	13.284	0
Apo_cl4	Nic_lab	Apo_cl3	outgroup	0.5024	89	30	13.396	0
Apo_cl4	Nic_lab	Apo_cl5	outgroup	0.5433	86	25	15.236	0
Apo_cl4	Nic_lab	Can_cit	outgroup	-0.021	48	50	-0.425	0.670837
Apo_cl4	Nic_lab	Mas_cit	outgroup	0.0051	48	48	0.109	0.913202
Apo_cl4	Nic_lab	Man_cit	outgroup	0.0128	49	47	0.259	0.795635
Apo_cl4	Nic_lab	Man_lab	outgroup	0.0115	48	47	0.232	0.816538
Apo_cl4	Nic_lab	Nic_cit	outgroup	-0.0106	48	49	-0.228	0.819646
Apo_cl4	Nic_lab	Xil_ama	outgroup	0.0081	49	48	0.159	0.873669
Apo_cl4	Nic_lab	Xil_vir	outgroup	0.0322	50	47	0.626	0.531315
Apo_cl4	Nic_lab	Xil_hyb	outgroup	0.018	48	46	0.33	0.7414
Apo_cl4	Nic_lab	Xil_sag	outgroup	0.0333	51	47	0.603	0.546509
Apo_cl4	Nic_lab	Xil_xil	outgroup	0.0163	48	47	0.302	0.762652
Apo_cl5	Nic_cit	AsL_cit	outgroup	-0.0254	48	50	-0.555	0.578895
Apo_cl5	Nic_cit	AsM_tol	outgroup	0.0033	48	48	0.069	0.94499
Apo_cl5	Nic_cit	Aye_cit	outgroup	-0.0567	47	53	-1.362	0.173198
Apo_cl5	Nic_cit	Apo_zal	outgroup	0.4502	85	32	12.708	0
Apo_cl5	Nic_cit	Apo_cl2	outgroup	0.4975	87	29	15.749	0
Apo_cl5	Nic_cit	Apo_cl3	outgroup	0.4778	92	33	14.426	0
Apo_cl5	Nic_cit	Apo_cl4	outgroup	0.493	88	30	15.822	0
Apo_cl5	Nic_cit	Can_cit	outgroup	-0.0484	49	54	-1.165	0.244019
Apo_cl5	Nic_cit	Mas_cit	outgroup	-0.0411	48	52	-1.12	0.262714
Apo_cl5	Nic_cit	Man_cit	outgroup	-0.0451	48	53	-1.134	0.256795
Apo_cl5	Nic_cit	Man_lab	outgroup	-0.0254	49	51	-0.63	0.528695
Apo_cl5	Nic_cit	Nic_lab	outgroup	-0.0302	50	53	-0.822	0.411077
Apo_cl5	Nic_cit	Xil_ama	outgroup	-0.0417	48	52	-0.982	0.3261
Apo_cl5	Nic_cit	Xil_vir	outgroup	-0.0268	49	52	-0.602	0.547174
Apo_cl5	Nic_cit	Xil_hyb	outgroup	-0.0407	48	52	-0.888	0.374541
Apo_cl5	Nic_cit	Xil_sag	outgroup	-0.0257	50	52	-0.559	0.576162
Apo_cl5	Nic_cit	Xil_xil	outgroup	-0.0327	48	52	-0.709	0.478324
Apo_cl5	Nic_lab	AsL_cit	outgroup	-0.0238	46	49	-0.504	0.614261
Apo_cl5	Nic_lab	AsM_tol	outgroup	0.019	48	46	0.389	0.697276
Apo_cl5	Nic_lab	Aye_cit	outgroup	-0.053	46	51	-1.214	0.224748
Apo_cl5	Nic_lab	Apo_zal	outgroup	0.4464	83	32	13.054	0
Apo_cl5	Nic_lab	Apo_cl2	outgroup	0.4908	86	29	15.961	0
Apo_cl5	Nic_lab	Apo_cl3	outgroup	0.4735	91	32	14.733	0
Apo_cl5	Nic_lab	Apo_cl4	outgroup	0.4774	86	30	15.405	0
Apo_cl5	Nic_lab	Can_cit	outgroup	-0.0422	49	53	-0.984	0.325116
Apo_cl5	Nic_lab	Mas_cit	outgroup	-0.0381	48	52	-0.972	0.331051
Apo_cl5	Nic_lab	Man_cit	outgroup	-0.0367	48	51	-0.887	0.375079
Apo_cl5	Nic_lab	Man_lab	outgroup	-0.03	48	51	-0.711	0.477084
Apo_cl5	Nic_lab	Nic_cit	outgroup	-0.0484	48	53	-1.247	0.212397
Apo_cl5	Nic_lab	Xil_ama	outgroup	-0.0302	48	51	-0.67	0.502858
Apo_cl5	Nic_lab	Xil_vir	outgroup	-0.0087	49	50	-0.184	0.854013
Apo_cl5	Nic_lab	Xil_hyb	outgroup	-0.0205	48	50	-0.422	0.673025
Apo_cl5	Nic_lab	Xil_sag	outgroup	-0.0087	50	51	-0.178	0.858723
Apo_cl5	Nic_lab	Xil_xil	outgroup	-0.022	48	50	-0.457	0.647671
AsL_cit	Man_cit	AsM_tol	outgroup	-0.0023	43	44	-0.049	0.960919
AsL_cit	Man_cit	Aye_cit	outgroup	0.006	45	44	0.133	0.894193
AsL_cit	Man_cit	Apo_zal	outgroup	0.0292	44	41	0.564	0.572754
AsL_cit	Man_cit	Apo_cl2	outgroup	0.0196	43	41	0.406	0.684743
AsL_cit	Man_cit	Apo_cl3	outgroup	0.0178	46	44	0.374	0.708404
AsL_cit	Man_cit	Apo_cl4	outgroup	0.0301	44	42	0.617	0.537235
AsL_cit	Man_cit	Apo_cl5	outgroup	0.0151	42	41	0.308	0.758082
AsL_cit	Man_cit	Can_cit	outgroup	-0.0201	44	45	-0.499	0.617779
AsL_cit	Man_cit	Mas_cit	outgroup	0.0026	44	44	0.064	0.94897
AsL_cit	Man_cit	Man_lab	outgroup	-0.0196	44	45	-0.45	0.65271
AsL_cit	Man_cit	Nic_cit	outgroup	-0.0091	44	44	-0.231	0.817315
AsL_cit	Man_cit	Nic_lab	outgroup	-0.0011	43	43	-0.029	0.976865
AsL_cit	Man_cit	Xil_ama	outgroup	-0.0019	44	44	-0.041	0.967296
AsL_cit	Man_cit	Xil_vir	outgroup	0.0285	47	44	0.589	0.555861
AsL_cit	Man_cit	Xil_hyb	outgroup	0.043	45	42	0.839	0.401469
AsL_cit	Man_cit	Xil_sag	outgroup	0.0349	47	44	0.72	0.471525
AsL_cit	Man_cit	Xil_xil	outgroup	0.0404	46	42	0.792	0.428361
AsL_cit	Man_lab	AsM_tol	outgroup	0.0022	44	43	0.043	0.965702
AsL_cit	Man_lab	Aye_cit	outgroup	0.0086	45	44	0.17	0.86501
AsL_cit	Man_lab	Apo_zal	outgroup	0.0416	45	41	0.799	0.42429
AsL_cit	Man_lab	Apo_cl2	outgroup	0.0242	43	41	0.488	0.62555
AsL_cit	Man_lab	Apo_cl3	outgroup	0.0246	46	44	0.494	0.621306
AsL_cit	Man_lab	Apo_cl4	outgroup	0.0417	45	41	0.833	0.404845
AsL_cit	Man_lab	Apo_cl5	outgroup	0.0174	42	41	0.347	0.728591
AsL_cit	Man_lab	Can_cit	outgroup	-0.0091	44	44	-0.205	0.837572
AsL_cit	Man_lab	Mas_cit	outgroup	0.006	45	44	0.132	0.894984
AsL_cit	Man_lab	Man_cit	outgroup	-0.0109	45	45	-0.24	0.81033
AsL_cit	Man_lab	Nic_cit	outgroup	0.0156	45	43	0.362	0.717352
AsL_cit	Man_lab	Nic_lab	outgroup	0.0084	44	43	0.194	0.846176
AsL_cit	Man_lab	Xil_ama	outgroup	0.0031	44	44	0.062	0.950563
AsL_cit	Man_lab	Xil_vir	outgroup	0.0346	47	44	0.646	0.518279
AsL_cit	Man_lab	Xil_hyb	outgroup	0.0603	46	41	1.06	0.289145
AsL_cit	Man_lab	Xil_sag	outgroup	0.0486	47	43	0.88	0.378859
AsL_cit	Man_lab	Xil_xil	outgroup	0.0515	47	42	0.898	0.369186
AsM_tol	Man_cit	AsL_cit	outgroup	-0.0268	43	46	-0.645	0.518927
AsM_tol	Man_cit	Aye_cit	outgroup	-0.0292	44	46	-0.779	0.43598
AsM_tol	Man_cit	Apo_zal	outgroup	0.0337	45	42	0.743	0.457482
AsM_tol	Man_cit	Apo_cl2	outgroup	0.0197	43	41	0.462	0.644081
AsM_tol	Man_cit	Apo_cl3	outgroup	-0.0043	44	45	-0.098	0.921932
AsM_tol	Man_cit	Apo_cl4	outgroup	-0.008	43	44	-0.184	0.854013
AsM_tol	Man_cit	Apo_cl5	outgroup	0.0122	43	42	0.286	0.774878
AsM_tol	Man_cit	Can_cit	outgroup	-0.0113	45	46	-0.297	0.766467
AsM_tol	Man_cit	Mas_cit	outgroup	-0.0287	44	47	-0.755	0.450249
AsM_tol	Man_cit	Man_lab	outgroup	-0.0391	44	47	-1.11	0.266999
AsM_tol	Man_cit	Nic_cit	outgroup	-0.0431	43	46	-1.181	0.237603
AsM_tol	Man_cit	Nic_lab	outgroup	-0.0497	42	46	-1.367	0.171625
AsM_tol	Man_cit	Xil_ama	outgroup	0.0015	45	45	0.038	0.969688
AsM_tol	Man_cit	Xil_vir	outgroup	0.0066	47	46	0.178	0.858723
AsM_tol	Man_cit	Xil_hyb	outgroup	-0.0003	45	45	-0.007	0.994415
AsM_tol	Man_cit	Xil_sag	outgroup	0.0054	46	46	0.134	0.893403
AsM_tol	Man_cit	Xil_xil	outgroup	-0.0273	44	46	-0.675	0.499676
AsM_tol	Man_lab	AsL_cit	outgroup	-0.0183	44	45	-0.393	0.694319
AsM_tol	Man_lab	Aye_cit	outgroup	-0.0265	44	46	-0.659	0.509896
AsM_tol	Man_lab	Apo_zal	outgroup	0.045	46	42	0.932	0.351337
AsM_tol	Man_lab	Apo_cl2	outgroup	0.0238	44	42	0.5	0.617075
AsM_tol	Man_lab	Apo_cl3	outgroup	0.0023	45	45	0.046	0.96331
AsM_tol	Man_lab	Apo_cl4	outgroup	0.003	44	44	0.062	0.950563
AsM_tol	Man_lab	Apo_cl5	outgroup	0.014	44	42	0.304	0.761128
AsM_tol	Man_lab	Can_cit	outgroup	-0.0005	45	45	-0.014	0.98883
AsM_tol	Man_lab	Mas_cit	outgroup	-0.0254	44	46	-0.637	0.524125
AsM_tol	Man_lab	Man_cit	outgroup	-0.0348	44	47	-0.935	0.349788
AsM_tol	Man_lab	Nic_cit	outgroup	-0.0189	43	45	-0.492	0.622719
AsM_tol	Man_lab	Nic_lab	outgroup	-0.0402	43	46	-1.023	0.306308
AsM_tol	Man_lab	Xil_ama	outgroup	0.0065	46	45	0.152	0.879187
AsM_tol	Man_lab	Xil_vir	outgroup	0.0126	47	46	0.308	0.758082
AsM_tol	Man_lab	Xil_hyb	outgroup	0.0166	45	44	0.356	0.721841
AsM_tol	Man_lab	Xil_sag	outgroup	0.0191	47	45	0.427	0.669379
AsM_tol	Man_lab	Xil_xil	outgroup	-0.0164	44	45	-0.383	0.70172
Mas_cit	Man_cit	AsM_tol	outgroup	-0.0226	44	46	-1.017	0.309153
Mas_cit	Man_cit	Aye_cit	outgroup	-0.0081	46	47	-0.397	0.691367
Mas_cit	Man_cit	Apo_zal	outgroup	0.0245	46	43	0.961	0.336552
Mas_cit	Man_cit	Apo_cl2	outgroup	0.0111	45	44	0.457	0.647671
Mas_cit	Man_cit	Apo_cl3	outgroup	0.0215	48	46	0.872	0.383208
Mas_cit	Man_cit	Apo_cl4	outgroup	0.0032	45	45	0.125	0.900524
Mas_cit	Man_cit	Apo_cl5	outgroup	0.0099	45	44	0.396	0.692105
Mas_cit	Man_cit	Can_cit	outgroup	0.0138	48	47	0.712	0.476465
Mas_cit	Man_cit	AsL_cit	outgroup	-0.0156	44	46	-0.687	0.492083
Mas_cit	Man_cit	Man_lab	outgroup	-0.0312	45	48	-1.738	0.0822108
Mas_cit	Man_cit	Nic_cit	outgroup	0.0052	46	46	0.293	0.769522
Mas_cit	Man_cit	Nic_lab	outgroup	0.0114	46	45	0.642	0.520873
Mas_cit	Man_cit	Xil_ama	outgroup	-0.0107	46	47	-0.533	0.594034
Mas_cit	Man_cit	Xil_vir	outgroup	-0.001	47	47	-0.047	0.962513
Mas_cit	Man_cit	Xil_hyb	outgroup	-0.0127	45	46	-0.587	0.557204
Mas_cit	Man_cit	Xil_sag	outgroup	-0.0007	47	47	-0.031	0.97527
Mas_cit	Man_cit	Xil_xil	outgroup	-0.034	45	48	-1.56	0.11876
Mas_cit	Man_lab	AsM_tol	outgroup	-0.0184	44	46	-0.657	0.511181
Mas_cit	Man_lab	Aye_cit	outgroup	-0.0056	46	46	-0.216	0.828988
Mas_cit	Man_lab	Apo_zal	outgroup	0.0361	46	43	1.187	0.235228
Mas_cit	Man_lab	Apo_cl2	outgroup	0.0154	45	44	0.514	0.607252
Mas_cit	Man_lab	Apo_cl3	outgroup	0.0277	48	46	0.907	0.364407
Mas_cit	Man_lab	Apo_cl4	outgroup	0.0139	46	45	0.456	0.64839
Mas_cit	Man_lab	Apo_cl5	outgroup	0.0118	45	44	0.399	0.689893
Mas_cit	Man_lab	Can_cit	outgroup	0.0244	48	46	1.029	0.30348
Mas_cit	Man_lab	AsL_cit	outgroup	-0.0071	45	45	-0.243	0.808005
Mas_cit	Man_lab	Man_cit	outgroup	-0.0278	45	48	-1.235	0.216831
Mas_cit	Man_lab	Nic_cit	outgroup	0.0289	47	45	1.273	0.203018
Mas_cit	Man_lab	Nic_lab	outgroup	0.0204	47	45	0.883	0.377236
Mas_cit	Man_lab	Xil_ama	outgroup	-0.0059	46	47	-0.23	0.818092
Mas_cit	Man_lab	Xil_vir	outgroup	0.0048	48	47	0.187	0.851661
Mas_cit	Man_lab	Xil_hyb	outgroup	0.0037	45	45	0.13	0.896566
Mas_cit	Man_lab	Xil_sag	outgroup	0.0126	48	46	0.475	0.634787
Mas_cit	Man_lab	Xil_xil	outgroup	-0.0235	45	47	-0.886	0.375618
Xil_ama	Man_cit	AsL_cit	outgroup	0.0137	44	43	0.349	0.727089
Xil_ama	Man_cit	AsM_tol	outgroup	0.0423	45	42	1.162	0.245235
Xil_ama	Man_cit	Aye_cit	outgroup	0.1046	50	41	3.448	0.000564754
Xil_ama	Man_cit	Apo_zal	outgroup	0.0202	44	42	0.493	0.622013
Xil_ama	Man_cit	Apo_cl2	outgroup	-0.0105	42	43	-0.26	0.794864
Xil_ama	Man_cit	Apo_cl3	outgroup	-0.0156	44	46	-0.403	0.686948
Xil_ama	Man_cit	Apo_cl4	outgroup	-0.0186	43	44	-0.438	0.661386
Xil_ama	Man_cit	Apo_cl5	outgroup	-0.0062	42	43	-0.157	0.875245
Xil_ama	Man_cit	Can_cit	outgroup	0.0244	47	44	0.757	0.44905
Xil_ama	Man_cit	Mas_cit	outgroup	0.0219	46	44	0.694	0.487682
Xil_ama	Man_cit	Man_lab	outgroup	-0.0008	45	45	-0.025	0.980055
Xil_ama	Man_cit	Nic_cit	outgroup	-0.01	44	44	-0.328	0.742912
Xil_ama	Man_cit	Nic_lab	outgroup	-0.0132	43	44	-0.433	0.665015
Xil_ama	Man_cit	Xil_vir	outgroup	0.2425	59	36	8.306	0
Xil_ama	Man_cit	Xil_hyb	outgroup	0.2812	59	33	9.612	0
Xil_ama	Man_cit	Xil_sag	outgroup	0.2766	61	35	9.264	0
Xil_ama	Man_cit	Xil_xil	outgroup	0.267	59	34	8.855	0
Xil_ama	Man_lab	AsL_cit	outgroup	0.0226	44	42	0.541	0.588508
Xil_ama	Man_lab	AsM_tol	outgroup	0.0466	46	42	1.093	0.274394
Xil_ama	Man_lab	Aye_cit	outgroup	0.1066	51	41	2.943	0.00325048
Xil_ama	Man_lab	Apo_zal	outgroup	0.0318	45	42	0.725	0.468452
Xil_ama	Man_lab	Apo_cl2	outgroup	-0.0058	43	43	-0.134	0.893403
Xil_ama	Man_lab	Apo_cl3	outgroup	-0.0088	45	46	-0.205	0.837572
Xil_ama	Man_lab	Apo_cl4	outgroup	-0.0073	44	44	-0.159	0.873669
Xil_ama	Man_lab	Apo_cl5	outgroup	-0.004	43	43	-0.096	0.923521
Xil_ama	Man_lab	Can_cit	outgroup	0.0354	47	44	1.01	0.312495
Xil_ama	Man_lab	Mas_cit	outgroup	0.0253	46	44	0.703	0.482056
Xil_ama	Man_lab	Man_cit	outgroup	0.0042	45	45	0.122	0.902899
Xil_ama	Man_lab	Nic_cit	outgroup	0.0147	45	43	0.429	0.667923
Xil_ama	Man_lab	Nic_lab	outgroup	-0.0037	44	44	-0.103	0.917963
Xil_ama	Man_lab	Xil_vir	outgroup	0.2478	59	36	7.681	1.57652e-14
Xil_ama	Man_lab	Xil_hyb	outgroup	0.2967	60	32	9.211	0
Xil_ama	Man_lab	Xil_sag	outgroup	0.2889	62	34	8.983	0
Xil_ama	Man_lab	Xil_xil	outgroup	0.2796	59	33	8.606	0
Xil_vir	Man_cit	AsL_cit	outgroup	0.0581	47	41	1.442	0.149302
Xil_vir	Man_cit	AsM_tol	outgroup	0.0603	47	41	1.607	0.108054
Xil_vir	Man_cit	Aye_cit	outgroup	0.1342	52	40	4.082	4.46498e-05
Xil_vir	Man_cit	Apo_zal	outgroup	0.0415	45	41	1.045	0.296023
Xil_vir	Man_cit	Apo_cl2	outgroup	0.0236	44	42	0.615	0.538555
Xil_vir	Man_cit	Apo_cl3	outgroup	0.0089	46	45	0.245	0.806456
Xil_vir	Man_cit	Apo_cl4	outgroup	0.022	45	43	0.548	0.583692
Xil_vir	Man_cit	Apo_cl5	outgroup	0.0331	44	41	0.859	0.390341
Xil_vir	Man_cit	Can_cit	outgroup	0.0309	47	44	0.932	0.351337
Xil_vir	Man_cit	Mas_cit	outgroup	0.0448	47	43	1.35	0.177016
Xil_vir	Man_cit	Man_lab	outgroup	0.011	46	45	0.349	0.727089
Xil_vir	Man_cit	Nic_cit	outgroup	0.0112	45	44	0.35	0.726339
Xil_vir	Man_cit	Nic_lab	outgroup	0.0006	44	44	0.02	0.984043
Xil_vir	Man_cit	Xil_ama	outgroup	0.2579	59	35	8.505	0
Xil_vir	Man_cit	Xil_hyb	outgroup	0.3127	60	32	10.504	0
Xil_vir	Man_cit	Xil_sag	outgroup	0.331	64	32	10.961	0
Xil_vir	Man_cit	Xil_xil	outgroup	0.2734	59	34	8.755	0
Xil_vir	Man_lab	AsL_cit	outgroup	0.067	47	41	1.585	0.112966
Xil_vir	Man_lab	AsM_tol	outgroup	0.0644	47	41	1.542	0.123074
Xil_vir	Man_lab	Aye_cit	outgroup	0.1361	52	40	3.708	0.000208903
Xil_vir	Man_lab	Apo_zal	outgroup	0.0527	46	42	1.267	0.205155
Xil_vir	Man_lab	Apo_cl2	outgroup	0.0276	45	42	0.681	0.495871
Xil_vir	Man_lab	Apo_cl3	outgroup	0.0153	46	45	0.39	0.696537
Xil_vir	Man_lab	Apo_cl4	outgroup	0.0328	46	43	0.771	0.440707
Xil_vir	Man_lab	Apo_cl5	outgroup	0.0345	45	42	0.862	0.388688
Xil_vir	Man_lab	Can_cit	outgroup	0.042	47	43	1.193	0.232869
Xil_vir	Man_lab	Mas_cit	outgroup	0.048	48	43	1.321	0.186501
Xil_vir	Man_lab	Man_cit	outgroup	0.017	46	45	0.493	0.622013
Xil_vir	Man_lab	Nic_cit	outgroup	0.0355	46	43	1.018	0.308678
Xil_vir	Man_lab	Nic_lab	outgroup	0.01	45	44	0.287	0.774112
Xil_vir	Man_lab	Xil_ama	outgroup	0.2619	59	35	8.104	4.44089e-16
Xil_vir	Man_lab	Xil_hyb	outgroup	0.3289	61	31	10.206	0
Xil_vir	Man_lab	Xil_sag	outgroup	0.3428	65	32	10.648	0
Xil_vir	Man_lab	Xil_xil	outgroup	0.2849	59	33	8.531	0
Xil_hyb	Man_cit	AsL_cit	outgroup	0.032	45	43	0.65	0.515692
Xil_hyb	Man_cit	AsM_tol	outgroup	0.0138	45	43	0.3	0.764177
Xil_hyb	Man_cit	Aye_cit	outgroup	0.1258	52	40	2.837	0.00455396
Xil_hyb	Man_cit	Apo_zal	outgroup	-0.0274	42	45	-0.541	0.588508
Xil_hyb	Man_cit	Apo_cl2	outgroup	-0.0283	42	45	-0.598	0.54984
Xil_hyb	Man_cit	Apo_cl3	outgroup	-0.0323	45	48	-0.691	0.489566
Xil_hyb	Man_cit	Apo_cl4	outgroup	-0.0358	43	46	-0.723	0.46968
Xil_hyb	Man_cit	Apo_cl5	outgroup	-0.0235	42	44	-0.492	0.622719
Xil_hyb	Man_cit	Can_cit	outgroup	-0.01	46	47	-0.236	0.813433
Xil_hyb	Man_cit	Mas_cit	outgroup	-0.0055	45	45	-0.131	0.895775
Xil_hyb	Man_cit	Man_lab	outgroup	-0.0381	43	47	-0.943	0.345681
Xil_hyb	Man_cit	Nic_cit	outgroup	-0.0287	43	46	-0.731	0.464779
Xil_hyb	Man_cit	Nic_lab	outgroup	-0.0416	42	46	-1.068	0.285521
Xil_hyb	Man_cit	Xil_vir	outgroup	0.2652	60	35	6.973	3.10241e-12
Xil_hyb	Man_cit	Xil_ama	outgroup	0.2499	59	35	6.349	2.16719e-10
Xil_hyb	Man_cit	Xil_sag	outgroup	0.4193	71	29	11.913	0
Xil_hyb	Man_cit	Xil_xil	outgroup	0.4097	69	29	12.859	0
Xil_hyb	Man_lab	AsL_cit	outgroup	0.0405	46	42	0.791	0.428944
Xil_hyb	Man_lab	AsM_tol	outgroup	0.0182	45	43	0.365	0.715111
Xil_hyb	Man_lab	Aye_cit	outgroup	0.1266	53	41	2.613	0.00897513
Xil_hyb	Man_lab	Apo_zal	outgroup	-0.0149	44	45	-0.284	0.77641
Xil_hyb	Man_lab	Apo_cl2	outgroup	-0.0234	43	45	-0.485	0.627676
Xil_hyb	Man_lab	Apo_cl3	outgroup	-0.0255	46	48	-0.525	0.599583
Xil_hyb	Man_lab	Apo_cl4	outgroup	-0.0244	44	46	-0.48	0.631227
Xil_hyb	Man_lab	Apo_cl5	outgroup	-0.0211	43	45	-0.438	0.661386
Xil_hyb	Man_lab	Can_cit	outgroup	0.0007	46	46	0.017	0.986437
Xil_hyb	Man_lab	Mas_cit	outgroup	-0.0021	45	46	-0.047	0.962513
Xil_hyb	Man_lab	Man_cit	outgroup	-0.0212	45	47	-0.507	0.612155
Xil_hyb	Man_lab	Nic_cit	outgroup	-0.0042	45	45	-0.103	0.917963
Xil_hyb	Man_lab	Nic_lab	outgroup	-0.0316	43	46	-0.758	0.448451
Xil_hyb	Man_lab	Xil_vir	outgroup	0.2683	61	35	6.654	2.85234e-11
Xil_hyb	Man_lab	Xil_ama	outgroup	0.2512	60	36	6.124	9.12549e-10
Xil_hyb	Man_lab	Xil_sag	outgroup	0.4267	72	29	11.555	0
Xil_hyb	Man_lab	Xil_xil	outgroup	0.4174	69	29	12.242	0
Xil_sag	Man_cit	AsL_cit	outgroup	0.0469	47	43	1.06	0.289145
Xil_sag	Man_cit	AsM_tol	outgroup	0.0417	46	43	0.895	0.370787
Xil_sag	Man_cit	Aye_cit	outgroup	0.1573	54	40	3.831	0.000127624
Xil_sag	Man_cit	Apo_zal	outgroup	0.0119	44	43	0.245	0.806456
Xil_sag	Man_cit	Apo_cl2	outgroup	0.0202	45	43	0.442	0.658489
Xil_sag	Man_cit	Apo_cl3	outgroup	0.0147	47	46	0.328	0.742912
Xil_sag	Man_cit	Apo_cl4	outgroup	0.008	46	45	0.161	0.872093
Xil_sag	Man_cit	Apo_cl5	outgroup	0.0162	44	43	0.346	0.729343
Xil_sag	Man_cit	Can_cit	outgroup	0.0184	47	46	0.464	0.642648
Xil_sag	Man_cit	Mas_cit	outgroup	0.0281	47	45	0.701	0.483303
Xil_sag	Man_cit	Man_lab	outgroup	-0.0132	45	46	-0.346	0.729343
Xil_sag	Man_cit	Nic_cit	outgroup	-0.0057	45	45	-0.154	0.87761
Xil_sag	Man_cit	Nic_lab	outgroup	-0.015	44	45	-0.4	0.689157
Xil_sag	Man_cit	Xil_vir	outgroup	0.3109	64	34	8.787	0
Xil_sag	Man_cit	Xil_hyb	outgroup	0.4479	71	27	14.723	0
Xil_sag	Man_cit	Xil_ama	outgroup	0.2722	61	35	7.386	1.51434e-13
Xil_sag	Man_cit	Xil_xil	outgroup	0.3717	67	31	10.906	0
Xil_sag	Man_lab	AsL_cit	outgroup	0.0553	47	43	1.147	0.251382
Xil_sag	Man_lab	AsM_tol	outgroup	0.0458	47	43	0.89	0.373466
Xil_sag	Man_lab	Aye_cit	outgroup	0.1578	55	40	3.45	0.000560587
Xil_sag	Man_lab	Apo_zal	outgroup	0.0235	46	44	0.454	0.649829
Xil_sag	Man_lab	Apo_cl2	outgroup	0.0242	46	44	0.503	0.614964
Xil_sag	Man_lab	Apo_cl3	outgroup	0.0209	48	46	0.432	0.665741
Xil_sag	Man_lab	Apo_cl4	outgroup	0.0187	47	45	0.355	0.72259
Xil_sag	Man_lab	Apo_cl5	outgroup	0.018	45	44	0.365	0.715111
Xil_sag	Man_lab	Can_cit	outgroup	0.0291	48	45	0.703	0.482056
Xil_sag	Man_lab	Mas_cit	outgroup	0.0314	48	45	0.721	0.47091
Xil_sag	Man_lab	Man_cit	outgroup	0.0005	46	46	0.011	0.991223
Xil_sag	Man_lab	Nic_cit	outgroup	0.0185	46	44	0.458	0.646952
Xil_sag	Man_lab	Nic_lab	outgroup	-0.0056	45	45	-0.135	0.892612
Xil_sag	Man_lab	Xil_vir	outgroup	0.3134	65	34	8.196	2.22045e-16
Xil_sag	Man_lab	Xil_hyb	outgroup	0.4588	72	27	13.533	0
Xil_sag	Man_lab	Xil_ama	outgroup	0.2741	62	35	6.883	5.86065e-12
Xil_sag	Man_lab	Xil_xil	outgroup	0.3793	68	31	9.995	0
Xil_xil	Man_cit	AsL_cit	outgroup	0.0434	46	42	0.808	0.419091
Xil_xil	Man_cit	AsM_tol	outgroup	-0.0003	44	43	-0.006	0.995213
Xil_xil	Man_cit	Aye_cit	outgroup	0.1371	53	40	2.876	0.0040275
Xil_xil	Man_cit	Apo_zal	outgroup	-0.0226	43	45	-0.419	0.675216
Xil_xil	Man_cit	Apo_cl2	outgroup	-0.0271	42	44	-0.529	0.596805
Xil_xil	Man_cit	Apo_cl3	outgroup	-0.0314	44	47	-0.601	0.54784
Xil_xil	Man_cit	Apo_cl4	outgroup	-0.028	43	46	-0.506	0.612857
Xil_xil	Man_cit	Apo_cl5	outgroup	-0.0154	43	44	-0.299	0.76494
Xil_xil	Man_cit	Can_cit	outgroup	-0.0025	46	46	-0.055	0.956138
Xil_xil	Man_cit	Mas_cit	outgroup	-0.0142	45	46	-0.313	0.754281
Xil_xil	Man_cit	Man_lab	outgroup	-0.0191	44	46	-0.434	0.664288
Xil_xil	Man_cit	Nic_cit	outgroup	-0.0295	43	46	-0.674	0.500311
Xil_xil	Man_cit	Nic_lab	outgroup	-0.0318	43	46	-0.719	0.472141
Xil_xil	Man_cit	Xil_vir	outgroup	0.2433	59	36	5.819	5.92007e-09
Xil_xil	Man_cit	Xil_hyb	outgroup	0.4274	69	28	12.081	0
Xil_xil	Man_cit	Xil_ama	outgroup	0.2523	59	35	5.836	5.34689e-09
Xil_xil	Man_cit	Xil_sag	outgroup	0.3612	67	32	8.912	0
Xil_xil	Man_lab	AsL_cit	outgroup	0.0521	47	42	0.949	0.342621
Xil_xil	Man_lab	AsM_tol	outgroup	0.0042	44	43	0.084	0.933056
Xil_xil	Man_lab	Aye_cit	outgroup	0.1397	53	40	2.771	0.00558844
Xil_xil	Man_lab	Apo_zal	outgroup	-0.0104	44	45	-0.193	0.846959
Xil_xil	Man_lab	Apo_cl2	outgroup	-0.0224	43	45	-0.439	0.660662
Xil_xil	Man_lab	Apo_cl3	outgroup	-0.0247	45	47	-0.47	0.638355
Xil_xil	Man_lab	Apo_cl4	outgroup	-0.0169	44	45	-0.304	0.761128
Xil_xil	Man_lab	Apo_cl5	outgroup	-0.0131	43	44	-0.261	0.794093
Xil_xil	Man_lab	Can_cit	outgroup	0.0084	46	45	0.183	0.854798
Xil_xil	Man_lab	Mas_cit	outgroup	-0.0108	45	45	-0.235	0.814209
Xil_xil	Man_lab	Man_cit	outgroup	-0.0081	45	46	-0.182	0.855583
Xil_xil	Man_lab	Nic_cit	outgroup	-0.0051	44	45	-0.113	0.910031
Xil_xil	Man_lab	Nic_lab	outgroup	-0.0222	44	46	-0.48	0.631227
Xil_xil	Man_lab	Xil_vir	outgroup	0.2486	59	36	5.864	4.51847e-09
Xil_xil	Man_lab	Xil_hyb	outgroup	0.4427	69	27	12.276	0
Xil_xil	Man_lab	Xil_ama	outgroup	0.2574	59	35	5.986	2.15064e-09
Xil_xil	Man_lab	Xil_sag	outgroup	0.3723	68	31	8.966	0
