# Supplementary material for: Lessons from a natural experiment: Allopatric morphological divergence and sympatric diversification in the Midas cichlid species complex are largely influenced by ecology in a deterministic way
Source: Evol Lett. 2018 Jun 27;2(4):323–40. doi: 10.1002/evl3.64 (PMC6121794; doi:10.1002/evl3.64)
Supplement: Supplementary file 9 — supporting information [file EVL3-2-323-s009.xlsx]

## Sheet: Sheet1
Table S4. Colonization histories inferred from alternative models. In these models the colonization happened before the bottleneck in the source lakes (not shown). For various reasons we regard the models and estimates presented in the main text as better. See text for details. Shown are maximum-likelihood parameter point estimates and 95% confidence intervals based on 50 parametric bootstrap rep…
	NCL-founder	NCL-current	ADMIX	MIGCL->GL	MIGGL->CL	Tadmix	Tdiv
L. As. León	8.5	6364.5	0.329	4.72e-5	4.56e-5	1346	4442
	(0 - 100)	(4,054 - 8,874)	(0.290 - 0.366	(2.89e-5 - 6.44e-5)	(3.68e-5 - 5.92e-5)	(1,235 - 1,564)	(1,755 - 7,588)
L. Masaya1	637	11905	0.570909	7.81e-5	1.91e-4	1190	6391
	(0 - 844)	(8,993 - 17,800)	(0.511 - 0.713)	(3.82e-5 - 1.06e-4)	(4.77e-5 - 2.40e-4)	(824 - 1,346)	(1,365 - 8,705)
1Machado-Schiaffino et. al 2017
