# Supplementary material for: Lessons from a natural experiment: Allopatric morphological divergence and sympatric diversification in the Midas cichlid species complex are largely influenced by ecology in a deterministic way
Source: Evol Lett. 2018 Jun 27;2(4):323–40. doi: 10.1002/evl3.64 (PMC6121794; doi:10.1002/evl3.64)
Supplement: Supplementary file 10 — Table S5. Estimates of average long‐term effective population sizes. [file EVL3-2-323-s010.xlsx]

## Sheet: Sheet1
Table S5. Estimates of average long-term effective population sizes.
Lake	Species	average long-term Ne
L. Nicaragua	A. citrinellus	22727
	A. labiatus	21079
L. Managua	A. citrinellus	18903
	A. labiatus	18058
L. As. León	A. cf. citrinellus	1442
L. Apoyeque	A. cf. citrinellus	1561
L. Xiloá	A. amarillo	2850
	A. viridis	2921
	A. sagittae	1954
	A. xiloaensis	1442
L. As. Managua	A. tolteca	1633
L. Masaya	A. cf. citrinellus	8447
L. Apoyo	A. zaliosus	1366
	cluster2 (A. astorquii)	2177
	cluster3 (A. chancho)	1115
	cluster4 (A. globosus)	931
	cluster5 (A. flaveolus)	1933
Las Canoas	A. cf. citrinellus	4521
