# Supplementary material for: Lessons from a natural experiment: Allopatric morphological divergence and sympatric diversification in the Midas cichlid species complex are largely influenced by ecology in a deterministic way
Source: Evol Lett. 2018 Jun 27;2(4):323–40. doi: 10.1002/evl3.64 (PMC6121794; doi:10.1002/evl3.64)
Supplement: Supplementary file 11 — Table S6. Pairwise phenotypic divergence vector analyses assuming that either both species in source lakes or A.citrinellus alone has colonized all crater lakes. [file EVL3-2-323-s011.xlsx]

## Sheet: both_species_as_source
Table S6. Pairwise phenotypic divergence vector analyses assuming that either both species in source lakes or A.citrinellus alone has colonized crater lakes. Vector length was calculated as the sum of t-statistics of all 24 x-y landmark coordinate comparisons of a crater lake and its source population. Vector angle was calculated as the arccosine of the correlation coefficient of these t-statisti…
Using both species in source lakes (A.citrinellus and A. labiatus pooled) as source population for crater lakes
Difference in vector length "dL" in standard error units (p-values above diagonal)
Lake	Species	AsL	AsM	Aye	Mas	Xil_ama	Xil_hyb	Xil_sag	Xil_vir	Xil_xil	Apo_cl2	Apo_cl3	Apo_cl4	Apo_cl5	Apo_zal
L. As. León		NA	0.835	0.957	0	0.355	0.621	0	0.242	0.041	0.928	0.003	0.849	0.405	0
L. As. Managua		1.47	NA	0.499	0	0.805	0.808	0.001	0.681	0.008	0.371	0.001	0.86	0.241	0
L. Apoyeque		0.381	1.851	NA	0	0.512	0.925	0	0.423	0.052	0.812	0.004	0.945	0.49	0
L. Masaya		11.78	13.25	11.399	NA	0	0.052	0	0	0	0	0.178	0	0	0
L. Xiloá	A. amarillo	3.514	2.044	3.895	15.294	NA	0.232	0	0.792	0	0.582	0	0.489	0.039	0
	hybrids	4.471	5.941	4.09	7.309	7.985	NA	0	0.181	0.973	0.959	0.206	0.582	0.863	0
	A. sagittae	17.192	15.722	17.572	28.971	13.677	21.662	NA	0	0	0	0	0	0	0
	A. viridis	4.524	3.054	4.905	16.304	1.009	8.994	12.668	NA	0	0.484	0	0.295	0.041	0
	A. xiloaensis	5.431	6.901	5.05	6.349	8.945	0.96	22.622	9.954	NA	0.158	0.082	0.55	0.298	0
L. Apoyo	cluster2	1.077	2.547	0.696	10.703	4.591	3.394	18.268	5.6	4.354	NA	0.104	0.999	0.817	0
	cluster3	9.754	11.224	9.373	2.026	13.268	5.283	26.945	14.277	4.323	8.677	NA	0.04	0.063	0
	cluster4	1.306	2.776	0.925	10.474	4.82	3.165	18.498	5.83	4.125	0.229	8.448	NA	0.84	0
	cluster5	3.03	4.5	2.649	8.75	6.545	1.441	20.222	7.554	2.4	1.954	6.723	1.724	NA	0
	A. zaliosus	35.048	33.578	35.428	46.827	31.533	39.518	17.856	30.524	40.478	36.124	44.801	36.354	38.078	NA
Difference in vector angle "theta" in radians (p-values above diagonal)
Lake	Species	AsL	AsM	Aye	Mas	Xil_ama	Xil_hyb	Xil_sag	Xil_vir	Xil_xil	Apo_cl2	Apo_cl3	Apo_cl4	Apo_cl5	Apo_zal
L. As. León		NA	0.001	0.417	0	0	0.049	0	0.001	0	0	0.004	0.022	0	0
L. As. Managua		32.487	NA	0.01	0	0	0.003	0.007	0.001	0	0	0.001	0.014	0.001	0.007
L. Apoyeque		19.366	29.278	NA	0	0	0.363	0.005	0.036	0	0	0.015	0.173	0.006	0.006
L. Masaya		58.041	51.853	51.452	NA	0	0.07	0	0	0	0	0.18	0.351	0.02	0
L. Xiloá	A. amarillo	39.419	45.722	38.159	69.213	NA	0.001	0	0	0	0	0	0.006	0.046	0
	hybrids	30.424	48.014	26.814	57.811	41.597	NA	0	0.01	0	0	0.003	0.006	0.003	0
	A. sagittae	30.653	27.788	28.992	51.738	51.222	38.904	NA	0.001	0	0	0	0	0	0
	A. viridis	30.94	31.914	26.471	58.728	32.372	35.122	24.064	NA	0	0	0	0	0	0
	A. xiloaensis	72.307	75.688	66.635	71.562	61.536	55.577	70.187	63.827	NA	0	0	0.001	0	0
L. Apoyo	cluster2	65.661	75.287	67.036	94.309†	49.847	64.744	71.849	59.015	78.553	NA	0	0	0.001	0
	cluster3	46.41	55.176	51.394	81.532†	52.655	54.546	64.859	62.682	82.449†	61.536	NA	0.115	0.01	0
	cluster4	43.43	57.067	43.659	72.135	39.992	45.034	61.077	51.28	67.666	53.973	42.399	NA	0.378	0
	cluster5	42.456	57.181	44.118	76.891†	27.674	45.607	61.937	47.384	74.714	42.571	41.998	26.929	NA	0
	A. zaliosus	37.643	32.773	35.18	71.276†	55.29	46.352	37.07	43.717	76.948	67.609	45.779	58.442	58.327	NA
†Proportion of bootstrapped distribution that included 1.57 radians (90 degrees) multiplied by two for a two-tailed approach was ≥0.05. In all other pairwise comparisons proportion was below 0.05, indicating that direction of vectors is more parallel than orthogonal. See Stuart et al. (2017) for details.

## Sheet: only_citrinellus_as_source
Using only A.citrinellus as source population for crater lakes
Difference in vector length "dL" in standard error units (p-values above diagonal)
Lake	Species	AsL	AsM	Aye	Mas	Xil_ama	Xil_hyb	Xil_sag	Xil_vir	Xil_xil	Apo_cl2	Apo_cl3	Apo_cl4	Apo_cl5	Apo_zal
L. As. León		NA	0.796	0.995	0.001	0.821	0.576	0	0.469	0.03	0.445	0	0.502	0.074	0
L. As. Managua		1.513	NA	0.645	0	0.913	0.753	0.008	0.881	0.007	0.052	0	0.405	0.025	0
L. Apoyeque		0.039	1.474	NA	0	0.902	0.866	0	0.633	0.029	0.146	0	0.559	0.057	0
L. Masaya		10.435	11.949	10.474	NA	0.001	0.182	0	0	0.013	0.015	0.89	0.001	0.037	0
L. Xiloá	A. amarillo	0.757	0.757	0.718	11.192	NA	0.435	0	0.54	0.013	0.393	0	0.382	0.031	0
	hybrids	4.304	5.818	4.343	6.131	5.061	NA	0.001	0.341	0.958	0.995	0.103	0.909	0.855	0.001
	A. sagittae	14.367	12.854	14.328	24.803	13.611	18.672	NA	0.001	0	0	0	0	0	0.002
	A. viridis	2.685	1.172	2.646	13.121	1.929	6.989	11.682	NA	0.002	0.149	0	0.132	0.012	0
	A. xiloaensis	5.644	7.157	5.683	4.792	6.4	1.34	20.011	8.329	NA	0.638	0.014	0.761	0.966	0
L. Apoyo	cluster2	4.187	5.7	4.226	6.248	4.944	0.117	18.554	6.872	1.457	NA	0.186	0.984	0.758	0
	cluster3	10.701	12.215	10.74	0.266	11.458	6.397	25.069	13.386	5.057	6.514	NA	0.046	0.168	0
	cluster4	3.521	5.035	3.56	6.914	4.278	0.783	17.889	6.207	2.122	0.666	7.18	NA	0.757	0
	cluster5	5.734	7.248	5.774	4.701	6.491	1.43	20.102	8.42	0.091	1.547	4.967	2.213	NA	0
	A. zaliosus	28.979	27.465	28.939	39.414	28.222	33.283	14.611	26.293	34.622	33.166	39.68	32.5	34.713	NA
Difference in vector angle "theta" in radians (p-values above diagonal)
Lake	Species	AsL	AsM	Aye	Mas	Xil_ama	Xil_hyb	Xil_sag	Xil_vir	Xil_xil	Apo_cl2	Apo_cl3	Apo_cl4	Apo_cl5	Apo_zal
L. As. León		NA	0.011	0.361	0.003	0	0.094	0	0.013	0	0	0.004	0.025	0	0
L. As. Managua		29.106	NA	0.029	0.002	0.003	0.007	0.006	0.017	0	0	0	0.012	0	0.009
L. Apoyeque		19.194	25.84	NA	0	0.003	0.337	0.002	0.094	0	0	0.017	0.116	0.002	0.007
L. Masaya		50.077	42.055	40.451	NA	0	0.102	0	0.001	0	0	0.179	0.354	0.026	0.002
L. Xiloá	A. amarillo	35.351	41.597	34.721	59.989	NA	0.004	0	0.007	0	0	0	0.04	0.06	0
	hybrids	27.387	42.915	25.038	48.014	38.388	NA	0	0.023	0.004	0	0.008	0.011	0.001	0
	A. sagittae	30.023	27.502	30.195	48.071	48.644	37.013	NA	0.018	0	0	0	0	0	0
	A. viridis	26.127	27.846	23.377	49.905	29.966	32.028	22.059	NA	0	0	0	0	0	0
	A. xiloaensis	63.197	64.515	55.52	56.78	56.264	48.701	64.4	58.27	NA	0	0.001	0.008	0	0
L. Apoyo	cluster2	72.021	77.922	70.646	90.757†	58.213	68.87	74.828	64.859	78.209	NA	0	0	0.001	0
	cluster3	47.097	53.514	50.363	71.104	53.285	50.306	62.051	59.244	70.588	63.369	NA	0.061	0.008	0
	cluster4	42.513	56.207	44.118	67.265	39.305	43.086	59.759	49.217	61.708	59.759	46.123	NA	0.322	0
	cluster5	44.003	56.952	45.436	71.62	29.221	44.863	61.306	46.123	69.099	44.92	46.18	29.45	NA	0
	A. zaliosus	35.351	32.2	34.435	61.65	50.879	42.743	34.492	39.763	67.437	66.119	41.597	56.723	55.863	NA
†Proportion of bootstrapped distribution that included 1.57 radians (90 degrees) multiplied by two for a two-tailed approach was ≥0.05. In all other pairwise comparisons proportion was below 0.05, indicating that direction of vectors is more parallel than orthogonal. See Stuart et al. (2017) for details.
