# Supplementary material for: Lessons from a natural experiment: Allopatric morphological divergence and sympatric diversification in the Midas cichlid species complex are largely influenced by ecology in a deterministic way
Source: Evol Lett. 2018 Jun 27;2(4):323–40. doi: 10.1002/evl3.64 (PMC6121794; doi:10.1002/evl3.64)
Supplement: Supplementary file 12 — Table S7. Linear regression analyses between morphological response variables and demographic and physico‐ecological explanatory variables of six crater lake populations. [file EVL3-2-323-s012.xlsx]

## Sheet: Sheet1
Table S7. Linear regression analyses between morphological response variables and demographic and physico-ecological explanatory variables of six crater lake populations.
Response variable	Explanatory variable	coefficient	p-value	adjusted R2
Morphological change	Nfounder†	-0.011	0.005*	0.861
	Tcol†	-0.015	0.574	-0.143
	Admix	-0.0032	0.9477	-0.2485
	PopSize	-3.77e-06	0.1023	0.1535
	MeanDepth	2.433e-05	0.838	-0.235
	LitZone	-0.011	0.015*	0.758
Rate of change	Nfounder†	-0.0014	0.092	0.436
	Tcol	-3.295e-06	0.002*	0.902
	Admix	0.00531	0.489	-0.092
	PopSize	-2.64e-07	0.09	0.167
	MeanDepth	-5.314e-06	0.785	-0.224
	LitZone	-0.0010705	0.296	0.082
Variation in elongation	Nfounder†	0.078	0.938	-0.248
	Tcol†	3.034	0.464	-0.075
	Admix	-4.44	0.56	-0.136
	PopSize	0.000278	0.1344	0.334
	MeanDepth	0.034	0.006*	0.843
	LitZone	-0.321	0.767	-0.219
Body shape variation	Nfounder†	-2.928e-05	0.89	-0.243
	Tcol†	0.0004861	0.587	-0.15
	Admix	0.000176	0.915	-0.246
	PopSize	4.93e-08	0.235	0.16
	MeanDepth†	0.001	0.028*	0.675
	LitZone	-0.0001109	0.625	-0.169
†Log-transformed
*Significant at 5% level
Morphological change = Procrustes distance of crater lakes compared to source population; Rate of morphological change = Mahalanobis distance divided by time since colonization; Variation ín elongation = coefficient of variation in elongation index (CVei); Body shape variation = mean squared distance of individual landmark coordinates to lake-specific configuration centroid; Nfounder = size of fo…
