# Supplementary material for: Lessons from a natural experiment: Allopatric morphological divergence and sympatric diversification in the Midas cichlid species complex are largely influenced by ecology in a deterministic way
Source: Evol Lett. 2018 Jun 27;2(4):323–40. doi: 10.1002/evl3.64 (PMC6121794; doi:10.1002/evl3.64)
Supplement: Supplementary file 15 — supporting Information [file EVL3-2-323-s015.TPS]

LM=12
668.00000 967.00000
989.00000 1334.00000
1727.00000 1223.00000
1864.00000 1214.00000
1871.00000 1129.00000
1867.00000 1033.00000
1740.00000 1023.00000
1425.00000 846.00000
1129.00000 787.00000
909.00000 803.00000
1064.00000 990.00000
1108.00000 881.00000
ID=Apo_cl2_d_ben_01074
SCALE=0.009975
LM=12
585.00000 1078.00000
932.00000 1382.00000
1639.00000 1161.00000
1747.00000 1129.00000
1747.00000 1047.00000
1741.00000 963.00000
1632.00000 962.00000
1316.00000 838.00000
1018.00000 842.00000
799.00000 904.00000
979.00000 1056.00000
999.00000 941.00000
ID=Apo_cl2_d_ben_01076
SCALE=0.008849
LM=12
773.00000 1036.00000
1184.00000 1284.00000
1830.00000 1065.00000
1934.00000 1063.00000
1935.00000 975.00000
1932.00000 897.00000
1823.00000 898.00000
1519.00000 774.00000
1233.00000 759.00000
1019.00000 812.00000
1231.00000 960.00000
1235.00000 836.00000
ID=Apo_cl2_d_ben_01088
SCALE=0.010059
LM=12
719.00000 1121.00000
1139.00000 1408.00000
1855.00000 1181.00000
1998.00000 1157.00000
1992.00000 1070.00000
1969.00000 976.00000
1847.00000 974.00000
1480.00000 846.00000
1183.00000 835.00000
962.00000 906.00000
1169.00000 1058.00000
1180.00000 941.00000
ID=Apo_cl2_d_ben_01089
SCALE=0.008603
LM=12
566.00000 906.00000
963.00000 1288.00000
1783.00000 1104.00000
1919.00000 1098.00000
1920.00000 1005.00000
1906.00000 911.00000
1788.00000 883.00000
1442.00000 734.00000
1126.00000 687.00000
856.00000 710.00000
1077.00000 895.00000
1104.00000 791.00000
ID=Apo_cl2_d_ben_01093
SCALE=0.009486
LM=12
440.00000 869.00000
928.00000 1215.00000
1687.00000 922.00000
1816.00000 894.00000
1811.00000 798.00000
1797.00000 699.00000
1674.00000 692.00000
1299.00000 553.00000
981.00000 563.00000
702.00000 631.00000
899.00000 792.00000
952.00000 672.00000
ID=Apo_cl2_d_ben_01095
SCALE=0.008598
LM=12
551.00000 908.00000
915.00000 1215.00000
1642.00000 1035.00000
1756.00000 1012.00000
1757.00000 930.00000
1748.00000 845.00000
1634.00000 837.00000
1334.00000 699.00000
1032.00000 685.00000
792.00000 726.00000
965.00000 878.00000
998.00000 775.00000
ID=Apo_cl2_d_ben_01096
SCALE=0.008011
LM=12
402.00000 987.00000
891.00000 1318.00000
1704.00000 1033.00000
1859.00000 1001.00000
1842.00000 895.00000
1812.00000 786.00000
1691.00000 799.00000
1322.00000 648.00000
927.00000 643.00000
662.00000 728.00000
881.00000 903.00000
894.00000 755.00000
ID=Apo_cl2_d_ben_01100
SCALE=0.007772
LM=12
574.00000 895.00000
957.00000 1194.00000
1625.00000 966.00000
1739.00000 944.00000
1730.00000 864.00000
1715.00000 781.00000
1614.00000 793.00000
1315.00000 678.00000
1020.00000 645.00000
807.00000 693.00000
989.00000 844.00000
1006.00000 726.00000
ID=Apo_cl2_d_ben_01101
SCALE=0.010435
LM=12
612.00000 1008.00000
1021.00000 1341.00000
1727.00000 1144.00000
1839.00000 1118.00000
1840.00000 1032.00000
1832.00000 946.00000
1717.00000 945.00000
1377.00000 820.00000
1096.00000 786.00000
872.00000 814.00000
1053.00000 990.00000
1081.00000 883.00000
ID=Apo_cl2_d_ben_01102
SCALE=0.008481
LM=12
620.00000 1012.00000
1073.00000 1332.00000
1862.00000 1101.00000
2002.00000 1080.00000
1997.00000 983.00000
1997.00000 885.00000
1866.00000 876.00000
1516.00000 723.00000
1146.00000 709.00000
891.00000 780.00000
1107.00000 958.00000
1141.00000 819.00000
ID=Apo_cl2_d_ben_01103
SCALE=0.007469
LM=12
388.00000 881.00000
905.00000 1307.00000
1789.00000 1043.00000
1948.00000 1019.00000
1949.00000 910.00000
1930.00000 802.00000
1774.00000 805.00000
1434.00000 642.00000
1000.00000 575.00000
688.00000 632.00000
948.00000 844.00000
975.00000 685.00000
ID=Apo_cl2_d_ben_01104
SCALE=0.007896
LM=12
373.00000 890.00000
851.00000 1332.00000
1755.00000 1094.00000
1911.00000 1077.00000
1916.00000 964.00000
1898.00000 845.00000
1752.00000 835.00000
1344.00000 640.00000
983.00000 601.00000
698.00000 662.00000
906.00000 866.00000
936.00000 715.00000
ID=Apo_cl2_d_ben_01106
SCALE=0.007696
LM=12
633.00000 1068.00000
1043.00000 1401.00000
1747.00000 1230.00000
1877.00000 1222.00000
1877.00000 1128.00000
1861.00000 1045.00000
1750.00000 1034.00000
1443.00000 887.00000
1124.00000 828.00000
902.00000 868.00000
1091.00000 1054.00000
1115.00000 917.00000
ID=Apo_cl2_d_ben_01114
SCALE=0.008912
LM=12
390.00000 815.00000
771.00000 1102.00000
1469.00000 910.00000
1596.00000 897.00000
1597.00000 804.00000
1599.00000 721.00000
1489.00000 718.00000
1149.00000 565.00000
871.00000 572.00000
622.00000 609.00000
792.00000 765.00000
819.00000 659.00000
ID=Apo_cl2_d_ben_01138
SCALE=0.008457
LM=12
343.00000 859.00000
875.00000 1288.00000
1824.00000 1046.00000
1974.00000 1040.00000
1976.00000 922.00000
1971.00000 803.00000
1808.00000 791.00000
1421.00000 560.00000
999.00000 540.00000
671.00000 614.00000
941.00000 813.00000
971.00000 663.00000
ID=Apo_cl2_d_ben_01139
SCALE=0.007069
LM=12
420.00000 871.00000
867.00000 1219.00000
1622.00000 1036.00000
1747.00000 1016.00000
1745.00000 919.00000
1736.00000 824.00000
1617.00000 816.00000
1275.00000 661.00000
947.00000 616.00000
692.00000 646.00000
896.00000 848.00000
920.00000 721.00000
ID=Apo_cl2_d_ben_01141
SCALE=0.009041
LM=12
701.00000 934.00000
1076.00000 1218.00000
1738.00000 1002.00000
1846.00000 985.00000
1839.00000 893.00000
1826.00000 808.00000
1719.00000 812.00000
1440.00000 691.00000
1139.00000 666.00000
930.00000 720.00000
1110.00000 874.00000
1134.00000 762.00000
ID=Apo_cl2_d_ben_01143
SCALE=0.010262
LM=12
972.00000 914.00000
1357.00000 1168.00000
1950.00000 930.00000
2056.00000 911.00000
2054.00000 833.00000
2045.00000 748.00000
1937.00000 765.00000
1629.00000 664.00000
1413.00000 653.00000
1184.00000 714.00000
1391.00000 857.00000
1404.00000 746.00000
ID=Apo_cl2_d_ben_01144
SCALE=0.010602
LM=12
384.00000 846.00000
886.00000 1244.00000
1727.00000 1053.00000
1883.00000 1055.00000
1895.00000 947.00000
1889.00000 837.00000
1723.00000 810.00000
1369.00000 616.00000
980.00000 554.00000
725.00000 573.00000
924.00000 789.00000
958.00000 645.00000
ID=Apo_cl2_d_ben_01167
SCALE=0.009799
LM=12
804.00000 1195.00000
1372.00000 1643.00000
2371.00000 1325.00000
2539.00000 1279.00000
2527.00000 1161.00000
2482.00000 1038.00000
2330.00000 1047.00000
1870.00000 873.00000
1428.00000 841.00000
1112.00000 916.00000
1454.00000 1148.00000
1467.00000 1006.00000
ID=Apo_cl2_d_ben_12407
SCALE=0.007439
LM=12
1070.00000 1281.00000
1542.00000 1570.00000
2273.00000 1197.00000
2400.00000 1167.00000
2392.00000 1073.00000
2371.00000 981.00000
2231.00000 976.00000
1851.00000 878.00000
1519.00000 924.00000
1278.00000 1052.00000
1551.00000 1179.00000
1547.00000 1053.00000
ID=Apo_cl2_d_ben_12409
SCALE=0.007429
LM=12
532.00000 561.00000
987.00000 887.00000
1783.00000 644.00000
1906.00000 625.00000
1913.00000 537.00000
1911.00000 446.00000
1782.00000 426.00000
1434.00000 242.00000
1020.00000 257.00000
756.00000 341.00000
1005.00000 526.00000
1020.00000 388.00000
ID=Apo_cl2_d_ben_12442
SCALE=0.006527
LM=12
722.00000 714.00000
1222.00000 1133.00000
2174.00000 886.00000
2334.00000 855.00000
2336.00000 740.00000
2321.00000 627.00000
2164.00000 625.00000
1746.00000 460.00000
1342.00000 428.00000
1042.00000 496.00000
1305.00000 729.00000
1362.00000 579.00000
ID=Apo_cl2_d_ben_12445
SCALE=0.007112
LM=12
189.00000 528.00000
641.00000 872.00000
1464.00000 582.00000
1589.00000 536.00000
1586.00000 434.00000
1567.00000 332.00000
1432.00000 345.00000
1044.00000 227.00000
653.00000 253.00000
404.00000 347.00000
658.00000 525.00000
684.00000 390.00000
ID=Apo_cl2_d_ben_12451
SCALE=0.007030
LM=12
451.00000 572.00000
933.00000 985.00000
1747.00000 740.00000
1911.00000 730.00000
1912.00000 613.00000
1890.00000 506.00000
1732.00000 512.00000
1332.00000 372.00000
1021.00000 328.00000
745.00000 376.00000
999.00000 599.00000
1024.00000 466.00000
ID=Apo_cl2_d_ben_12452
SCALE=0.007048
LM=12
287.00000 560.00000
686.00000 941.00000
1478.00000 712.00000
1602.00000 705.00000
1610.00000 605.00000
1599.00000 510.00000
1471.00000 495.00000
1149.00000 332.00000
766.00000 294.00000
510.00000 369.00000
743.00000 540.00000
766.00000 407.00000
ID=Apo_cl2_d_ben_12480
SCALE=0.010177
LM=12
324.00000 602.00000
758.00000 889.00000
1483.00000 628.00000
1607.00000 602.00000
1604.00000 508.00000
1584.00000 417.00000
1455.00000 415.00000
1103.00000 294.00000
754.00000 288.00000
556.00000 381.00000
787.00000 528.00000
790.00000 404.00000
ID=Apo_cl2_d_ben_12490
SCALE=0.007692
LM=12
285.00000 695.00000
722.00000 1002.00000
1462.00000 769.00000
1583.00000 763.00000
1587.00000 666.00000
1595.00000 575.00000
1451.00000 566.00000
1088.00000 428.00000
748.00000 418.00000
533.00000 494.00000
752.00000 650.00000
768.00000 518.00000
ID=Apo_cl2_d_ben_12491
SCALE=0.007949
LM=12
302.00000 589.00000
775.00000 893.00000
1511.00000 586.00000
1634.00000 560.00000
1632.00000 468.00000
1624.00000 373.00000
1483.00000 379.00000
1106.00000 279.00000
771.00000 292.00000
547.00000 369.00000
779.00000 532.00000
789.00000 399.00000
ID=Apo_cl2_d_ben_12492
SCALE=0.007987
LM=12
1065.00000 1412.00000
1495.00000 2091.00000
2670.00000 1852.00000
2885.00000 1834.00000
2890.00000 1697.00000
2890.00000 1549.00000
2674.00000 1540.00000
2199.00000 1281.00000
1816.00000 1180.00000
1453.00000 1216.00000
1758.00000 1609.00000
1806.00000 1396.00000
ID=Apo_cl2_d_ben_12521
SCALE=0.005726
LM=12
686.00000 2031.00000
1287.00000 2528.00000
2316.00000 2130.00000
2468.00000 2064.00000
2464.00000 1930.00000
2438.00000 1805.00000
2240.00000 1813.00000
1754.00000 1649.00000
1314.00000 1682.00000
1031.00000 1780.00000
1316.00000 2037.00000
1345.00000 1846.00000
ID=Apo_cl2_d_ben_13219
SCALE=0.005964
LM=12
134.00000 1408.00000
670.00000 1856.00000
1735.00000 1629.00000
1933.00000 1619.00000
1936.00000 1488.00000
1933.00000 1355.00000
1724.00000 1341.00000
1231.00000 1125.00000
789.00000 1077.00000
487.00000 1142.00000
770.00000 1391.00000
801.00000 1213.00000
ID=Apo_cl2_d_ben_13231
SCALE=0.005955
LM=12
236.00000 2041.00000
1055.00000 2417.00000
2031.00000 1780.00000
2227.00000 1696.00000
2191.00000 1566.00000
2131.00000 1415.00000
1926.00000 1464.00000
1336.00000 1351.00000
856.00000 1465.00000
599.00000 1614.00000
987.00000 1833.00000
955.00000 1641.00000
ID=Apo_cl2_d_ben_13232
SCALE=0.005979
LM=12
273.00000 1827.00000
866.00000 2365.00000
1881.00000 2008.00000
2069.00000 1967.00000
2061.00000 1846.00000
2042.00000 1713.00000
1826.00000 1740.00000
1370.00000 1600.00000
993.00000 1543.00000
754.00000 1585.00000
1010.00000 1904.00000
1054.00000 1721.00000
ID=Apo_cl2_d_ben_13234
SCALE=0.005972
LM=12
212.00000 1740.00000
779.00000 2165.00000
1716.00000 1815.00000
1889.00000 1770.00000
1887.00000 1653.00000
1866.00000 1532.00000
1675.00000 1548.00000
1200.00000 1444.00000
844.00000 1415.00000
560.00000 1475.00000
853.00000 1699.00000
877.00000 1551.00000
ID=Apo_cl2_d_ben_13238
SCALE=0.005917
LM=12
143.00000 2035.00000
653.00000 2525.00000
1458.00000 2203.00000
1636.00000 2203.00000
1637.00000 2105.00000
1634.00000 1979.00000
1457.00000 1953.00000
1081.00000 1805.00000
709.00000 1781.00000
469.00000 1852.00000
698.00000 2080.00000
736.00000 1935.00000
ID=Apo_cl2_d_ben_13239
SCALE=0.007371
LM=12
121.00000 1949.00000
720.00000 2439.00000
1790.00000 2007.00000
1964.00000 1967.00000
1962.00000 1827.00000
1952.00000 1698.00000
1725.00000 1697.00000
1212.00000 1560.00000
807.00000 1545.00000
487.00000 1645.00000
811.00000 1872.00000
823.00000 1708.00000
ID=Apo_cl2_d_ben_13240
SCALE=0.005921
LM=12
499.00000 1831.00000
987.00000 2202.00000
1829.00000 1940.00000
2002.00000 1921.00000
2007.00000 1815.00000
1995.00000 1702.00000
1805.00000 1691.00000
1362.00000 1555.00000
1028.00000 1535.00000
803.00000 1596.00000
1008.00000 1820.00000
1035.00000 1656.00000
ID=Apo_cl2_d_ben_13241
SCALE=0.007399
LM=12
1204.00000 637.00000
1641.00000 1085.00000
2574.00000 920.00000
2763.00000 895.00000
2769.00000 792.00000
2771.00000 689.00000
2565.00000 678.00000
2121.00000 491.00000
1806.00000 443.00000
1549.00000 460.00000
1763.00000 680.00000
1803.00000 524.00000
ID=Apo_cl2_d_ben_13683
SCALE=0.006643
LM=12
1175.00000 874.00000
1711.00000 1256.00000
2573.00000 1007.00000
2754.00000 979.00000
2754.00000 869.00000
2747.00000 761.00000
2560.00000 765.00000
2189.00000 614.00000
1784.00000 591.00000
1525.00000 636.00000
1752.00000 843.00000
1791.00000 689.00000
ID=Apo_cl2_d_ben_13687
SCALE=0.006748
LM=12
967.00000 764.00000
1459.00000 1106.00000
2336.00000 825.00000
2490.00000 819.00000
2504.00000 715.00000
2489.00000 599.00000
2306.00000 582.00000
1917.00000 409.00000
1487.00000 407.00000
1289.00000 500.00000
1488.00000 664.00000
1507.00000 530.00000
ID=Apo_cl2_d_ben_13695
SCALE=0.006860
LM=12
1029.00000 1273.00000
1534.00000 1622.00000
2402.00000 1339.00000
2563.00000 1341.00000
2574.00000 1224.00000
2579.00000 1114.00000
2390.00000 1105.00000
1939.00000 964.00000
1561.00000 945.00000
1352.00000 1011.00000
1563.00000 1197.00000
1585.00000 1052.00000
ID=Apo_cl2_d_ben_13711
SCALE=0.006815
LM=12
1223.00000 1412.00000
1797.00000 1685.00000
2619.00000 1288.00000
2774.00000 1246.00000
2770.00000 1134.00000
2752.00000 1027.00000
2574.00000 1050.00000
2155.00000 973.00000
1730.00000 1007.00000
1526.00000 1100.00000
1809.00000 1260.00000
1793.00000 1112.00000
ID=Apo_cl2_d_ben_13712 
SCALE=0.006696
LM=12
1282.00000 1355.00000
1812.00000 1675.00000
2649.00000 1305.00000
2803.00000 1283.00000
2797.00000 1180.00000
2792.00000 1065.00000
2600.00000 1074.00000
2182.00000 976.00000
1811.00000 990.00000
1544.00000 1089.00000
1835.00000 1246.00000
1841.00000 1100.00000
ID=Apo_cl2_d_ben_13721
SCALE=0.007001
LM=12
720.00000 1211.00000
1264.00000 1700.00000
2360.00000 1472.00000
2573.00000 1462.00000
2569.00000 1333.00000
2552.00000 1200.00000
2363.00000 1195.00000
1884.00000 971.00000
1416.00000 901.00000
1061.00000 963.00000
1366.00000 1222.00000
1415.00000 1063.00000
ID=Apo_cl2_d_ben_13727
SCALE=0.005531
LM=12
1604.00000 1474.00000
2208.00000 1827.00000
3125.00000 1445.00000
3314.00000 1427.00000
3317.00000 1307.00000
3311.00000 1181.00000
3091.00000 1177.00000
2610.00000 1076.00000
2167.00000 1077.00000
1889.00000 1175.00000
2220.00000 1370.00000
2239.00000 1202.00000
ID=Apo_cl2_d_ben_13732
SCALE=0.006940
LM=12
1854.00000 1386.00000
2312.00000 1724.00000
3165.00000 1460.00000
3320.00000 1446.00000
3318.00000 1349.00000
3308.00000 1241.00000
3132.00000 1236.00000
2754.00000 1101.00000
2390.00000 1082.00000
2130.00000 1147.00000
2378.00000 1337.00000
2413.00000 1200.00000
ID=Apo_cl2_d_ben_13733
SCALE=0.006927
LM=12
1976.00000 828.00000
2451.00000 1224.00000
3358.00000 967.00000
3531.00000 958.00000
3526.00000 846.00000
3504.00000 734.00000
3335.00000 723.00000
2896.00000 576.00000
2537.00000 546.00000
2292.00000 603.00000
2522.00000 818.00000
2565.00000 672.00000
ID=Apo_cl2_d_ben_13759
SCALE=0.007168
LM=12
364.00000 965.00000
817.00000 1362.00000
1591.00000 1182.00000
1737.00000 1173.00000
1741.00000 1074.00000
1732.00000 962.00000
1598.00000 947.00000
1332.00000 771.00000
921.00000 692.00000
607.00000 741.00000
839.00000 1001.00000
876.00000 840.00000
ID=Apo_cl3_d_ben_01234
SCALE=0.013583
LM=12
183.00000 704.00000
557.00000 983.00000
1212.00000 844.00000
1347.00000 842.00000
1342.00000 767.00000
1350.00000 695.00000
1216.00000 672.00000
939.00000 529.00000
649.00000 509.00000
430.00000 528.00000
596.00000 721.00000
632.00000 592.00000
ID=Apo_cl3_d_ben_03152
SCALE=0.008278
LM=12
100.00000 767.00000
587.00000 1205.00000
1465.00000 998.00000
1643.00000 984.00000
1640.00000 871.00000
1630.00000 768.00000
1489.00000 762.00000
1173.00000 588.00000
798.00000 560.00000
452.00000 580.00000
715.00000 857.00000
770.00000 708.00000
ID=Apo_cl3_d_ben_03961
SCALE=0.007918
LM=12
112.00000 824.00000
572.00000 1134.00000
1340.00000 886.00000
1442.00000 871.00000
1451.00000 789.00000
1448.00000 678.00000
1346.00000 676.00000
1005.00000 551.00000
622.00000 522.00000
342.00000 611.00000
664.00000 796.00000
661.00000 695.00000
ID=Apo_cl3_d_ben_03962 
SCALE=0.009170
LM=12
114.00000 824.00000
578.00000 1137.00000
1323.00000 890.00000
1444.00000 870.00000
1457.00000 775.00000
1460.00000 674.00000
1336.00000 674.00000
1005.00000 552.00000
638.00000 561.00000
383.00000 633.00000
622.00000 817.00000
644.00000 684.00000
ID=Apo_cl3_d_ben_03962 
SCALE=0.009170
LM=12
220.00000 1068.00000
650.00000 1364.00000
1361.00000 1106.00000
1494.00000 1090.00000
1491.00000 1008.00000
1478.00000 908.00000
1347.00000 901.00000
1030.00000 778.00000
688.00000 785.00000
437.00000 863.00000
681.00000 1036.00000
702.00000 913.00000
ID=Apo_cl3_d_ben_03977
SCALE=0.010368
LM=12
240.00000 932.00000
562.00000 1148.00000
1118.00000 964.00000
1213.00000 950.00000
1210.00000 888.00000
1201.00000 810.00000
1115.00000 811.00000
865.00000 707.00000
605.00000 719.00000
420.00000 779.00000
594.00000 906.00000
605.00000 804.00000
ID=Apo_cl3_d_ben_03980
SCALE=0.009005
LM=12
411.00000 843.00000
828.00000 1063.00000
1427.00000 854.00000
1572.00000 845.00000
1575.00000 766.00000
1564.00000 677.00000
1435.00000 666.00000
1169.00000 561.00000
859.00000 539.00000
607.00000 630.00000
826.00000 788.00000
857.00000 667.00000
ID=Apo_cl3_d_ben_05663
SCALE=0.017004
LM=12
279.00000 621.00000
664.00000 917.00000
1247.00000 759.00000
1385.00000 763.00000
1390.00000 677.00000
1380.00000 589.00000
1251.00000 584.00000
1059.00000 479.00000
720.00000 411.00000
509.00000 453.00000
675.00000 630.00000
714.00000 510.00000
ID=Apo_cl3_d_ben_05664
SCALE=0.017180
LM=12
346.00000 808.00000
723.00000 1031.00000
1318.00000 831.00000
1444.00000 832.00000
1445.00000 747.00000
1446.00000 663.00000
1312.00000 650.00000
1061.00000 540.00000
722.00000 524.00000
515.00000 608.00000
713.00000 739.00000
733.00000 632.00000
ID=Apo_cl3_d_ben_05665
SCALE=0.017120
LM=12
344.00000 609.00000
624.00000 808.00000
1105.00000 674.00000
1212.00000 670.00000
1209.00000 615.00000
1208.00000 549.00000
1099.00000 555.00000
892.00000 475.00000
685.00000 466.00000
528.00000 476.00000
653.00000 615.00000
678.00000 525.00000
ID=Apo_cl3_d_ben_05666
SCALE=0.014162
LM=12
275.00000 783.00000
701.00000 1125.00000
1397.00000 930.00000
1573.00000 914.00000
1572.00000 826.00000
1563.00000 718.00000
1410.00000 714.00000
1100.00000 565.00000
770.00000 539.00000
508.00000 597.00000
737.00000 782.00000
769.00000 665.00000
ID=Apo_cl3_d_ben_05667
SCALE=0.014202
LM=12
385.00000 857.00000
785.00000 1129.00000
1429.00000 1011.00000
1590.00000 1009.00000
1594.00000 916.00000
1584.00000 820.00000
1461.00000 803.00000
1221.00000 648.00000
876.00000 609.00000
599.00000 668.00000
818.00000 822.00000
855.00000 706.00000
ID=Apo_cl3_d_ben_05671
SCALE=0.017602
LM=12
299.00000 924.00000
628.00000 1148.00000
1188.00000 975.00000
1310.00000 966.00000
1304.00000 897.00000
1296.00000 833.00000
1182.00000 829.00000
935.00000 730.00000
696.00000 725.00000
490.00000 767.00000
658.00000 904.00000
678.00000 803.00000
ID=Apo_cl3_d_ben_05673
SCALE=0.010020
LM=12
517.00000 991.00000
908.00000 1289.00000
1654.00000 1119.00000
1778.00000 1119.00000
1794.00000 1026.00000
1796.00000 941.00000
1662.00000 919.00000
1350.00000 756.00000
1015.00000 742.00000
789.00000 786.00000
937.00000 975.00000
971.00000 845.00000
ID=Apo_cl3_d_ben_13692
SCALE=0.006720
LM=12
960.00000 728.00000
1456.00000 1005.00000
2250.00000 696.00000
2374.00000 678.00000
2377.00000 593.00000
2379.00000 492.00000
2232.00000 481.00000
1846.00000 350.00000
1464.00000 366.00000
1262.00000 477.00000
1458.00000 614.00000
1478.00000 481.00000
ID=Apo_cl3_d_ben_13694
SCALE=0.005695
LM=12
1425.00000 1229.00000
1875.00000 1502.00000
2629.00000 1230.00000
2778.00000 1206.00000
2774.00000 1121.00000
2762.00000 1033.00000
2595.00000 1033.00000
2216.00000 935.00000
1887.00000 938.00000
1699.00000 1006.00000
1874.00000 1179.00000
1897.00000 1037.00000
ID=Apo_cl3_d_ben_13713
SCALE=0.006820
LM=12
86.00000 895.00000
538.00000 1187.00000
1278.00000 924.00000
1392.00000 901.00000
1388.00000 817.00000
1384.00000 723.00000
1260.00000 723.00000
956.00000 592.00000
548.00000 570.00000
299.00000 676.00000
543.00000 829.00000
567.00000 703.00000
ID=Apo_cl4_d_ben_03146
SCALE=0.008545
LM=12
95.00000 839.00000
551.00000 1192.00000
1415.00000 956.00000
1556.00000 937.00000
1566.00000 845.00000
1560.00000 742.00000
1412.00000 737.00000
1134.00000 608.00000
682.00000 551.00000
366.00000 619.00000
627.00000 851.00000
665.00000 707.00000
ID=Apo_cl4_d_ben_03960
SCALE=0.008141
LM=12
46.00000 1006.00000
888.00000 1685.00000
2391.00000 1282.00000
2622.00000 1293.00000
2650.00000 1094.00000
2659.00000 896.00000
2380.00000 894.00000
1808.00000 562.00000
1017.00000 485.00000
524.00000 658.00000
931.00000 1034.00000
1029.00000 783.00000
ID=Apo_cl4_d_ben_12443
SCALE=0.006570
LM=12
1156.00000 1114.00000
1629.00000 1579.00000
2701.00000 1369.00000
2906.00000 1357.00000
2907.00000 1245.00000
2907.00000 1115.00000
2713.00000 1093.00000
2311.00000 802.00000
1776.00000 754.00000
1428.00000 880.00000
1738.00000 1108.00000
1764.00000 934.00000
ID=Apo_cl4_d_ben_12553
SCALE=0.008019
LM=12
1173.00000 1180.00000
1703.00000 1628.00000
2798.00000 1334.00000
2993.00000 1290.00000
2992.00000 1176.00000
2987.00000 1045.00000
2779.00000 1038.00000
2296.00000 797.00000
1785.00000 785.00000
1468.00000 925.00000
1772.00000 1148.00000
1825.00000 962.00000
ID=Apo_cl4_d_ben_12554
SCALE=0.008071
LM=12
1215.00000 1259.00000
1560.00000 1546.00000
2298.00000 1365.00000
2418.00000 1352.00000
2421.00000 1269.00000
2416.00000 1187.00000
2296.00000 1177.00000
1978.00000 1006.00000
1632.00000 996.00000
1417.00000 1079.00000
1621.00000 1248.00000
1641.00000 1132.00000
ID=Apo_cl4_d_ben_12556
SCALE=0.008158
LM=12
740.00000 1036.00000
1366.00000 1473.00000
2579.00000 1051.00000
2774.00000 1025.00000
2766.00000 882.00000
2753.00000 734.00000
2556.00000 732.00000
1998.00000 474.00000
1443.00000 464.00000
1100.00000 674.00000
1428.00000 884.00000
1473.00000 676.00000
ID=Apo_cl4_d_ben_13504
SCALE=0.009753
LM=12
1313.00000 1019.00000
1723.00000 1360.00000
2525.00000 1223.00000
2674.00000 1205.00000
2682.00000 1108.00000
2676.00000 1018.00000
2544.00000 996.00000
2229.00000 807.00000
1807.00000 763.00000
1540.00000 835.00000
1768.00000 1000.00000
1796.00000 885.00000
ID=Apo_cl4_d_ben_13686
SCALE=0.006766
LM=12
1147.00000 1349.00000
1603.00000 1709.00000
2561.00000 1486.00000
2721.00000 1461.00000
2717.00000 1363.00000
2717.00000 1250.00000
2540.00000 1223.00000
2115.00000 1017.00000
1682.00000 983.00000
1392.00000 1102.00000
1658.00000 1289.00000
1687.00000 1133.00000
ID=Apo_cl4_d_ben_13715
SCALE=0.006839
LM=12
124.00000 714.00000
530.00000 1030.00000
1292.00000 841.00000
1426.00000 826.00000
1419.00000 726.00000
1409.00000 637.00000
1293.00000 632.00000
951.00000 479.00000
613.00000 449.00000
385.00000 519.00000
578.00000 690.00000
601.00000 560.00000
ID=Apo_cl5_d_ben_03120
SCALE=0.008993
LM=12
178.00000 525.00000
508.00000 826.00000
1165.00000 706.00000
1298.00000 696.00000
1295.00000 620.00000
1289.00000 542.00000
1165.00000 531.00000
888.00000 396.00000
612.00000 362.00000
333.00000 378.00000
549.00000 535.00000
593.00000 441.00000
ID=Apo_cl5_d_ben_03121
SCALE=0.008650
LM=12
146.00000 683.00000
442.00000 911.00000
1012.00000 784.00000
1142.00000 766.00000
1137.00000 698.00000
1128.00000 627.00000
1019.00000 624.00000
804.00000 452.00000
498.00000 449.00000
319.00000 517.00000
455.00000 620.00000
480.00000 509.00000
ID=Apo_cl5_d_ben_03123
SCALE=0.006877
LM=12
49.00000 708.00000
559.00000 1070.00000
1439.00000 829.00000
1588.00000 824.00000
1589.00000 718.00000
1594.00000 604.00000
1442.00000 574.00000
1070.00000 402.00000
672.00000 386.00000
360.00000 460.00000
645.00000 641.00000
678.00000 507.00000
ID=Apo_cl5_d_ben_03133
SCALE=0.007654
LM=12
184.00000 685.00000
536.00000 967.00000
1193.00000 824.00000
1307.00000 821.00000
1310.00000 750.00000
1308.00000 676.00000
1191.00000 644.00000
921.00000 504.00000
650.00000 505.00000
422.00000 536.00000
604.00000 681.00000
628.00000 584.00000
ID=Apo_cl5_d_ben_03143
SCALE=0.006701
LM=12
135.00000 695.00000
478.00000 931.00000
1074.00000 771.00000
1173.00000 754.00000
1167.00000 685.00000
1157.00000 610.00000
1070.00000 605.00000
803.00000 494.00000
544.00000 485.00000
335.00000 534.00000
509.00000 678.00000
530.00000 573.00000
ID=Apo_cl5_d_ben_03972
SCALE=0.008561
LM=12
208.00000 613.00000
518.00000 898.00000
1139.00000 800.00000
1236.00000 795.00000
1236.00000 724.00000
1236.00000 651.00000
1150.00000 641.00000
903.00000 490.00000
623.00000 481.00000
383.00000 499.00000
573.00000 656.00000
614.00000 568.00000
ID=Apo_cl5_d_ben_03975
SCALE=0.008089
LM=12
206.00000 866.00000
551.00000 1085.00000
1089.00000 884.00000
1185.00000 863.00000
1179.00000 801.00000
1170.00000 734.00000
1073.00000 735.00000
816.00000 647.00000
578.00000 667.00000
372.00000 726.00000
569.00000 840.00000
568.00000 739.00000
ID=Apo_cl5_d_ben_03979
SCALE=0.008908
LM=12
984.00000 1146.00000
1552.00000 1537.00000
2386.00000 1190.00000
2530.00000 1161.00000
2529.00000 1051.00000
2530.00000 925.00000
2372.00000 927.00000
1983.00000 763.00000
1573.00000 802.00000
1289.00000 900.00000
1601.00000 1103.00000
1615.00000 934.00000
ID=Apo_cl5_d_ben_12410
SCALE=0.007391
LM=12
876.00000 1722.00000
1478.00000 2234.00000
2720.00000 1888.00000
2955.00000 1869.00000
2948.00000 1718.00000
2929.00000 1564.00000
2700.00000 1566.00000
2153.00000 1327.00000
1629.00000 1277.00000
1267.00000 1397.00000
1609.00000 1660.00000
1636.00000 1474.00000
ID=Apo_cl5_d_ben_12413
SCALE=0.006967
LM=12
96.00000 828.00000
752.00000 1261.00000
1944.00000 933.00000
2167.00000 901.00000
2171.00000 765.00000
2155.00000 614.00000
1930.00000 621.00000
1381.00000 412.00000
838.00000 416.00000
438.00000 511.00000
798.00000 780.00000
837.00000 589.00000
ID=Apo_cl5_d_ben_12437
SCALE=0.006518
LM=12
555.00000 684.00000
977.00000 968.00000
1805.00000 752.00000
1945.00000 747.00000
1951.00000 647.00000
1958.00000 546.00000
1811.00000 522.00000
1451.00000 363.00000
1025.00000 361.00000
794.00000 470.00000
1013.00000 630.00000
1035.00000 493.00000
ID=Apo_cl5_d_ben_12440
SCALE=0.006493
LM=12
59.00000 844.00000
691.00000 1340.00000
1776.00000 995.00000
1999.00000 1000.00000
2002.00000 851.00000
2002.00000 694.00000
1774.00000 679.00000
1272.00000 476.00000
736.00000 447.00000
404.00000 547.00000
695.00000 805.00000
729.00000 621.00000
ID=Apo_cl5_d_ben_12454
SCALE=0.006935
LM=12
1263.00000 1034.00000
1756.00000 1309.00000
2593.00000 965.00000
2759.00000 918.00000
2741.00000 836.00000
2733.00000 728.00000
2561.00000 728.00000
2140.00000 589.00000
1711.00000 650.00000
1481.00000 775.00000
1731.00000 925.00000
1737.00000 783.00000
ID=Apo_cl5_d_ben_12458
SCALE=0.006896
LM=12
263.00000 869.00000
802.00000 1198.00000
1694.00000 865.00000
1863.00000 875.00000
1872.00000 739.00000
1867.00000 617.00000
1667.00000 617.00000
1244.00000 451.00000
810.00000 449.00000
530.00000 577.00000
819.00000 735.00000
850.00000 587.00000
ID=Apo_cl5_d_ben_12478
SCALE=0.008990
LM=12
391.00000 773.00000
892.00000 1085.00000
1728.00000 749.00000
1873.00000 724.00000
1876.00000 617.00000
1864.00000 501.00000
1708.00000 510.00000
1271.00000 388.00000
879.00000 415.00000
648.00000 513.00000
894.00000 665.00000
913.00000 536.00000
ID=Apo_cl5_d_ben_12479
SCALE=0.009796
LM=12
128.00000 766.00000
639.00000 1153.00000
1585.00000 861.00000
1735.00000 869.00000
1741.00000 750.00000
1747.00000 624.00000
1582.00000 605.00000
1151.00000 404.00000
712.00000 385.00000
422.00000 491.00000
690.00000 684.00000
709.00000 536.00000
ID=Apo_cl5_d_ben_12482
SCALE=0.010039
LM=12
304.00000 467.00000
758.00000 778.00000
1499.00000 545.00000
1642.00000 548.00000
1643.00000 463.00000
1639.00000 367.00000
1498.00000 363.00000
1169.00000 241.00000
814.00000 210.00000
579.00000 278.00000
800.00000 431.00000
820.00000 307.00000
ID=Apo_cl5_d_ben_12494
SCALE=0.007972
LM=12
1002.00000 1421.00000
1539.00000 1903.00000
2565.00000 1649.00000
2721.00000 1639.00000
2729.00000 1520.00000
2740.00000 1394.00000
2567.00000 1388.00000
2142.00000 1177.00000
1665.00000 1127.00000
1390.00000 1168.00000
1659.00000 1480.00000
1704.00000 1259.00000
ID=Apo_cl5_d_ben_12503
SCALE=0.007122
LM=12
1383.00000 1315.00000
1729.00000 1634.00000
2491.00000 1513.00000
2621.00000 1505.00000
2624.00000 1421.00000
2631.00000 1333.00000
2497.00000 1316.00000
2173.00000 1152.00000
1831.00000 1105.00000
1606.00000 1157.00000
1789.00000 1333.00000
1825.00000 1222.00000
ID=Apo_cl5_d_ben_12549 
SCALE=0.008082
LM=12
1546.00000 1281.00000
1970.00000 1603.00000
2788.00000 1362.00000
2955.00000 1335.00000
2948.00000 1243.00000
2943.00000 1144.00000
2769.00000 1137.00000
2381.00000 999.00000
2037.00000 993.00000
1802.00000 1075.00000
2020.00000 1254.00000
2044.00000 1119.00000
ID=Apo_cl5_d_ben_12568
SCALE=0.008072
LM=12
574.00000 2075.00000
1161.00000 2565.00000
2289.00000 2167.00000
2482.00000 2137.00000
2472.00000 1979.00000
2452.00000 1852.00000
2288.00000 1853.00000
1740.00000 1666.00000
1265.00000 1657.00000
922.00000 1772.00000
1303.00000 1990.00000
1315.00000 1828.00000
ID=Apo_cl5_d_ben_13245
SCALE=0.007407
LM=12
1035.00000 1158.00000
1521.00000 1399.00000
2375.00000 1132.00000
2549.00000 1113.00000
2543.00000 1008.00000
2541.00000 900.00000
2370.00000 890.00000
1961.00000 748.00000
1530.00000 768.00000
1270.00000 892.00000
1512.00000 1034.00000
1540.00000 884.00000
ID=Apo_cl5_d_ben_13700
SCALE=0.005537
LM=12
207.00000 632.00000
671.00000 919.00000
1428.00000 749.00000
1592.00000 737.00000
1595.00000 649.00000
1598.00000 559.00000
1441.00000 533.00000
1128.00000 401.00000
717.00000 392.00000
420.00000 426.00000
655.00000 616.00000
696.00000 489.00000
ID=Apo_zal_d_lim_03118
SCALE=0.010706
LM=12
119.00000 574.00000
552.00000 869.00000
1353.00000 698.00000
1531.00000 679.00000
1526.00000 593.00000
1509.00000 503.00000
1342.00000 495.00000
991.00000 375.00000
624.00000 346.00000
367.00000 379.00000
572.00000 552.00000
593.00000 445.00000
ID=Apo_zal_d_lim_03119
SCALE=0.010482
LM=12
28.00000 581.00000
435.00000 924.00000
1276.00000 795.00000
1459.00000 790.00000
1460.00000 697.00000
1450.00000 603.00000
1295.00000 589.00000
929.00000 427.00000
553.00000 386.00000
324.00000 404.00000
495.00000 615.00000
528.00000 490.00000
ID=Apo_zal_d_lim_03122
SCALE=0.009690
LM=12
132.00000 508.00000
570.00000 865.00000
1421.00000 709.00000
1599.00000 702.00000
1601.00000 610.00000
1600.00000 515.00000
1417.00000 511.00000
1108.00000 381.00000
668.00000 334.00000
446.00000 336.00000
593.00000 548.00000
653.00000 440.00000
ID=Apo_zal_d_lim_03124
SCALE=0.011903
LM=12
106.00000 628.00000
638.00000 891.00000
1397.00000 694.00000
1592.00000 654.00000
1583.00000 569.00000
1578.00000 477.00000
1391.00000 485.00000
1059.00000 375.00000
670.00000 362.00000
400.00000 384.00000
638.00000 559.00000
666.00000 443.00000
ID=Apo_zal_d_lim_03125
SCALE=0.009524
LM=12
135.00000 612.00000
641.00000 956.00000
1489.00000 788.00000
1691.00000 787.00000
1690.00000 690.00000
1690.00000 597.00000
1501.00000 558.00000
1146.00000 440.00000
690.00000 407.00000
478.00000 431.00000
659.00000 598.00000
702.00000 488.00000
ID=Apo_zal_d_lim_03126
SCALE=0.010204
LM=12
156.00000 751.00000
646.00000 991.00000
1436.00000 784.00000
1622.00000 764.00000
1617.00000 680.00000
1604.00000 592.00000
1433.00000 592.00000
1104.00000 466.00000
696.00000 484.00000
451.00000 524.00000
666.00000 690.00000
696.00000 577.00000
ID=Apo_zal_d_lim_03137
SCALE=0.008929
LM=12
112.00000 632.00000
585.00000 938.00000
1362.00000 738.00000
1564.00000 721.00000
1555.00000 627.00000
1549.00000 531.00000
1363.00000 532.00000
1052.00000 421.00000
648.00000 419.00000
406.00000 436.00000
602.00000 636.00000
627.00000 512.00000
ID=Apo_zal_d_lim_03150
SCALE=0.009960
LM=12
169.00000 733.00000
641.00000 1027.00000
1507.00000 904.00000
1704.00000 881.00000
1708.00000 785.00000
1704.00000 687.00000
1530.00000 681.00000
1173.00000 524.00000
772.00000 490.00000
470.00000 482.00000
694.00000 697.00000
760.00000 582.00000
ID=Apo_zal_d_lim_03459
SCALE=0.010162
LM=12
147.00000 836.00000
603.00000 1105.00000
1392.00000 962.00000
1600.00000 930.00000
1596.00000 842.00000
1588.00000 750.00000
1382.00000 742.00000
1036.00000 622.00000
684.00000 589.00000
393.00000 616.00000
628.00000 806.00000
668.00000 691.00000
ID=Apo_zal_d_lim_03460
SCALE=0.010634
LM=12
118.00000 827.00000
627.00000 1079.00000
1399.00000 847.00000
1586.00000 843.00000
1588.00000 754.00000
1592.00000 668.00000
1422.00000 636.00000
1051.00000 564.00000
674.00000 571.00000
398.00000 605.00000
651.00000 803.00000
675.00000 688.00000
ID=Apo_zal_d_lim_03964
SCALE=0.010154
LM=12
108.00000 760.00000
614.00000 1042.00000
1438.00000 869.00000
1627.00000 849.00000
1623.00000 755.00000
1619.00000 650.00000
1449.00000 667.00000
1088.00000 565.00000
705.00000 552.00000
435.00000 551.00000
667.00000 764.00000
700.00000 645.00000
ID=Apo_zal_d_lim_03965
SCALE=0.010135
LM=12
251.00000 620.00000
679.00000 907.00000
1443.00000 758.00000
1639.00000 729.00000
1639.00000 637.00000
1630.00000 552.00000
1454.00000 562.00000
1093.00000 441.00000
745.00000 411.00000
545.00000 428.00000
724.00000 616.00000
735.00000 507.00000
ID=Apo_zal_d_lim_03969
SCALE=0.010142
LM=12
77.00000 799.00000
501.00000 1078.00000
1251.00000 934.00000
1419.00000 912.00000
1416.00000 822.00000
1406.00000 731.00000
1261.00000 727.00000
926.00000 603.00000
578.00000 575.00000
350.00000 609.00000
536.00000 783.00000
570.00000 679.00000
ID=Apo_zal_d_lim_03976
SCALE=0.010219
LM=12
279.00000 854.00000
714.00000 1142.00000
1443.00000 1003.00000
1616.00000 990.00000
1616.00000 905.00000
1610.00000 816.00000
1455.00000 806.00000
1156.00000 666.00000
777.00000 635.00000
547.00000 667.00000
725.00000 853.00000
770.00000 738.00000
ID=Apo_zal_d_lim_05386
SCALE=0.012102
LM=12
235.00000 790.00000
655.00000 1055.00000
1362.00000 907.00000
1531.00000 888.00000
1535.00000 805.00000
1531.00000 724.00000
1369.00000 716.00000
1071.00000 606.00000
711.00000 573.00000
498.00000 598.00000
669.00000 780.00000
710.00000 669.00000
ID=Apo_zal_d_lim_05387
SCALE=0.012075
LM=12
316.00000 698.00000
692.00000 954.00000
1338.00000 849.00000
1483.00000 849.00000
1482.00000 779.00000
1489.00000 700.00000
1353.00000 674.00000
1080.00000 545.00000
742.00000 503.00000
523.00000 535.00000
696.00000 685.00000
737.00000 589.00000
ID=Apo_zal_d_lim_05392
SCALE=0.014239
LM=12
220.00000 736.00000
696.00000 1021.00000
1503.00000 835.00000
1688.00000 834.00000
1696.00000 728.00000
1695.00000 638.00000
1518.00000 611.00000
1169.00000 484.00000
781.00000 454.00000
504.00000 505.00000
697.00000 686.00000
723.00000 560.00000
ID=Apo_zal_d_lim_05396
SCALE=0.012467
LM=12
164.00000 637.00000
623.00000 906.00000
1360.00000 713.00000
1510.00000 696.00000
1515.00000 609.00000
1513.00000 513.00000
1352.00000 516.00000
1029.00000 404.00000
677.00000 396.00000
432.00000 428.00000
676.00000 586.00000
681.00000 486.00000
ID=Apo_zal_d_lim_05408
SCALE=0.013622
LM=12
200.00000 628.00000
592.00000 878.00000
1266.00000 730.00000
1407.00000 715.00000
1402.00000 636.00000
1399.00000 547.00000
1237.00000 560.00000
973.00000 470.00000
647.00000 453.00000
435.00000 463.00000
605.00000 629.00000
644.00000 530.00000
ID=Apo_zal_d_lim_05417
SCALE=0.012920
LM=12
984.00000 1166.00000
1425.00000 1489.00000
2342.00000 1370.00000
2543.00000 1367.00000
2549.00000 1263.00000
2555.00000 1165.00000
2356.00000 1149.00000
1958.00000 982.00000
1538.00000 940.00000
1286.00000 976.00000
1489.00000 1166.00000
1518.00000 1050.00000
ID=Apo_zal_d_lim_12460
SCALE=0.006993
LM=12
186.00000 722.00000
743.00000 1087.00000
1749.00000 827.00000
1943.00000 817.00000
1958.00000 690.00000
1951.00000 578.00000
1741.00000 570.00000
1279.00000 426.00000
798.00000 425.00000
495.00000 485.00000
737.00000 694.00000
776.00000 545.00000
ID=Apo_zal_d_lim_12483
SCALE=0.010060
LM=12
128.00000 618.00000
618.00000 1060.00000
1706.00000 874.00000
1926.00000 865.00000
1929.00000 724.00000
1936.00000 602.00000
1735.00000 588.00000
1223.00000 420.00000
762.00000 380.00000
441.00000 392.00000
681.00000 667.00000
722.00000 490.00000
ID=Apo_zal_d_lim_12498
SCALE=0.011897
LM=12
1192.00000 1268.00000
1795.00000 1609.00000
2860.00000 1330.00000
3039.00000 1310.00000
3044.00000 1187.00000
3040.00000 1063.00000
2834.00000 1067.00000
2349.00000 936.00000
1845.00000 917.00000
1517.00000 984.00000
1790.00000 1212.00000
1829.00000 1054.00000
ID=Apo_zal_d_lim_12523
SCALE=0.008004
LM=12
1330.00000 1407.00000
1841.00000 1726.00000
2768.00000 1562.00000
2965.00000 1564.00000
2973.00000 1464.00000
2980.00000 1353.00000
2775.00000 1338.00000
2355.00000 1177.00000
1924.00000 1130.00000
1617.00000 1185.00000
1860.00000 1398.00000
1908.00000 1255.00000
ID=Apo_zal_d_lim_12534
SCALE=0.008065
LM=12
1462.00000 1343.00000
1890.00000 1613.00000
2649.00000 1436.00000
2826.00000 1410.00000
2825.00000 1322.00000
2814.00000 1239.00000
2645.00000 1249.00000
2298.00000 1135.00000
1960.00000 1117.00000
1716.00000 1153.00000
1916.00000 1333.00000
1946.00000 1218.00000
ID=Apo_zal_d_lim_12542
SCALE=0.008157
LM=12
171.00000 1747.00000
788.00000 2226.00000
1946.00000 1995.00000
2188.00000 1993.00000
2194.00000 1853.00000
2210.00000 1713.00000
1983.00000 1677.00000
1416.00000 1453.00000
893.00000 1400.00000
506.00000 1486.00000
848.00000 1698.00000
899.00000 1555.00000
ID=Apo_zal_d_lim_13251
SCALE=0.009239
LM=12
596.00000 1178.00000
1084.00000 1569.00000
1955.00000 1295.00000
2106.00000 1269.00000
2103.00000 1160.00000
2099.00000 1055.00000
1954.00000 1048.00000
1574.00000 867.00000
1146.00000 908.00000
894.00000 968.00000
1115.00000 1172.00000
1126.00000 1041.00000
ID=AsL_cit_d_xxx_00110
SCALE=0.008169
LM=12
131.00000 1250.00000
830.00000 1752.00000
1928.00000 1332.00000
2074.00000 1318.00000
2078.00000 1167.00000
2077.00000 1022.00000
1893.00000 1015.00000
1400.00000 822.00000
871.00000 846.00000
535.00000 915.00000
871.00000 1210.00000
869.00000 1025.00000
ID=AsL_cit_d_xxx_00112
SCALE=0.008223
LM=12
294.00000 1317.00000
851.00000 1778.00000
1901.00000 1555.00000
2111.00000 1525.00000
2115.00000 1392.00000
2099.00000 1265.00000
1918.00000 1245.00000
1532.00000 1008.00000
1003.00000 977.00000
683.00000 1040.00000
952.00000 1317.00000
981.00000 1136.00000
ID=AsL_cit_d_xxx_00129
SCALE=0.006527
LM=12
150.00000 971.00000
791.00000 1433.00000
1898.00000 1114.00000
2064.00000 1096.00000
2070.00000 953.00000
2070.00000 806.00000
1888.00000 781.00000
1455.00000 595.00000
892.00000 581.00000
529.00000 663.00000
843.00000 913.00000
874.00000 725.00000
ID=AsL_cit_d_xxx_00604
SCALE=0.007669
LM=12
350.00000 1044.00000
921.00000 1493.00000
1921.00000 1125.00000
2110.00000 1097.00000
2122.00000 971.00000
2108.00000 843.00000
1874.00000 832.00000
1468.00000 660.00000
995.00000 655.00000
689.00000 762.00000
982.00000 977.00000
989.00000 799.00000
ID=AsL_cit_d_xxx_00606
SCALE=0.007645
LM=12
488.00000 899.00000
1064.00000 1347.00000
2064.00000 1025.00000
2207.00000 1011.00000
2200.00000 884.00000
2183.00000 765.00000
2008.00000 746.00000
1617.00000 550.00000
1148.00000 551.00000
825.00000 639.00000
1126.00000 871.00000
1152.00000 700.00000
ID=AsL_cit_d_xxx_00607
SCALE=0.007634
LM=12
254.00000 967.00000
898.00000 1406.00000
1892.00000 1060.00000
2064.00000 1056.00000
2071.00000 914.00000
2061.00000 765.00000
1864.00000 765.00000
1450.00000 570.00000
1004.00000 573.00000
699.00000 628.00000
969.00000 892.00000
988.00000 683.00000
ID=AsL_cit_d_xxx_00611
SCALE=0.008319
LM=12
252.00000 1149.00000
918.00000 1578.00000
1995.00000 1193.00000
2170.00000 1175.00000
2171.00000 1039.00000
2162.00000 911.00000
1959.00000 902.00000
1511.00000 682.00000
983.00000 692.00000
604.00000 821.00000
960.00000 1037.00000
967.00000 832.00000
ID=AsL_cit_d_xxx_00615
SCALE=0.006784
LM=12
89.00000 1159.00000
817.00000 1714.00000
1999.00000 1295.00000
2189.00000 1270.00000
2193.00000 1126.00000
2196.00000 973.00000
1969.00000 945.00000
1515.00000 765.00000
917.00000 740.00000
492.00000 823.00000
852.00000 1141.00000
873.00000 928.00000
ID=AsL_cit_d_xxx_00640
SCALE=0.006868
LM=12
347.00000 709.00000
657.00000 971.00000
1156.00000 841.00000
1256.00000 848.00000
1272.00000 787.00000
1270.00000 724.00000
1162.00000 690.00000
960.00000 576.00000
708.00000 570.00000
535.00000 593.00000
672.00000 724.00000
689.00000 644.00000
ID=AsL_cit_d_xxx_05348
SCALE=0.009106
LM=12
305.00000 715.00000
604.00000 961.00000
1204.00000 817.00000
1320.00000 811.00000
1317.00000 741.00000
1309.00000 670.00000
1195.00000 664.00000
961.00000 543.00000
684.00000 541.00000
508.00000 577.00000
662.00000 712.00000
675.00000 622.00000
ID=AsL_cit_d_xxx_05349
SCALE=0.009090
LM=12
256.00000 756.00000
630.00000 1024.00000
1271.00000 805.00000
1387.00000 771.00000
1390.00000 689.00000
1379.00000 610.00000
1244.00000 621.00000
981.00000 528.00000
664.00000 538.00000
436.00000 616.00000
647.00000 721.00000
658.00000 619.00000
ID=AsL_cit_d_xxx_05354
SCALE=0.009056
LM=12
358.00000 664.00000
684.00000 948.00000
1329.00000 781.00000
1455.00000 761.00000
1451.00000 682.00000
1443.00000 614.00000
1323.00000 601.00000
1078.00000 478.00000
786.00000 455.00000
553.00000 501.00000
728.00000 655.00000
754.00000 551.00000
ID=AsL_cit_d_xxx_05361
SCALE=0.009074
LM=12
297.00000 639.00000
673.00000 915.00000
1269.00000 743.00000
1394.00000 720.00000
1386.00000 647.00000
1373.00000 580.00000
1260.00000 577.00000
1017.00000 450.00000
732.00000 438.00000
484.00000 492.00000
682.00000 621.00000
699.00000 525.00000
ID=AsL_cit_d_xxx_05362
SCALE=0.009073
LM=12
328.00000 674.00000
661.00000 905.00000
1200.00000 745.00000
1300.00000 732.00000
1295.00000 668.00000
1290.00000 607.00000
1181.00000 597.00000
950.00000 495.00000
690.00000 496.00000
500.00000 546.00000
667.00000 659.00000
677.00000 573.00000
ID=AsL_cit_d_xxx_05364
SCALE=0.009090
LM=12
423.00000 680.00000
738.00000 981.00000
1342.00000 828.00000
1460.00000 814.00000
1458.00000 743.00000
1454.00000 674.00000
1343.00000 660.00000
1110.00000 530.00000
855.00000 523.00000
637.00000 564.00000
807.00000 702.00000
828.00000 607.00000
ID=AsL_cit_d_xxx_05367
SCALE=0.009085
LM=12
751.00000 1797.00000
1276.00000 2333.00000
2413.00000 2176.00000
2610.00000 2190.00000
2625.00000 2045.00000
2635.00000 1914.00000
2410.00000 1874.00000
1946.00000 1596.00000
1528.00000 1506.00000
1176.00000 1544.00000
1480.00000 1841.00000
1502.00000 1659.00000
ID=AsL_cit_d_xxx_13286
SCALE=0.007847
LM=12
724.00000 2080.00000
1423.00000 2587.00000
2592.00000 2216.00000
2800.00000 2197.00000
2801.00000 2046.00000
2788.00000 1905.00000
2575.00000 1901.00000
2110.00000 1676.00000
1501.00000 1622.00000
1151.00000 1750.00000
1509.00000 2015.00000
1508.00000 1801.00000
ID=AsL_cit_d_xxx_13298
SCALE=0.006244
LM=12
1678.00000 2089.00000
2287.00000 2513.00000
3302.00000 2143.00000
3461.00000 2130.00000
3461.00000 1996.00000
3452.00000 1869.00000
3253.00000 1867.00000
2721.00000 1714.00000
2350.00000 1710.00000
2045.00000 1802.00000
2353.00000 2036.00000
2348.00000 1873.00000
ID=AsL_cit_d_xxx_13311
SCALE=0.007812
LM=12
1245.00000 2226.00000
1721.00000 2618.00000
2609.00000 2382.00000
2783.00000 2369.00000
2783.00000 2258.00000
2780.00000 2162.00000
2620.00000 2135.00000
2204.00000 1936.00000
1807.00000 1933.00000
1539.00000 2000.00000
1793.00000 2209.00000
1816.00000 2069.00000
ID=AsL_cit_d_xxx_13320
SCALE=0.006410
LM=12
1168.00000 2080.00000
1714.00000 2511.00000
2676.00000 2214.00000
2831.00000 2203.00000
2827.00000 2094.00000
2828.00000 1978.00000
2650.00000 1972.00000
2155.00000 1804.00000
1772.00000 1773.00000
1494.00000 1848.00000
1773.00000 2063.00000
1792.00000 1930.00000
ID=AsL_cit_d_xxx_13327
SCALE=0.006295
LM=12
861.00000 2120.00000
1451.00000 2643.00000
2591.00000 2375.00000
2789.00000 2383.00000
2789.00000 2234.00000
2787.00000 2095.00000
2564.00000 2059.00000
2108.00000 1815.00000
1626.00000 1766.00000
1275.00000 1846.00000
1607.00000 2141.00000
1629.00000 1941.00000
ID=AsL_cit_d_xxx_13333
SCALE=0.007714
LM=12
404.00000 1296.00000
995.00000 1699.00000
1925.00000 1370.00000
2102.00000 1371.00000
2099.00000 1241.00000
2101.00000 1112.00000
1937.00000 1098.00000
1566.00000 905.00000
1110.00000 889.00000
820.00000 955.00000
1070.00000 1218.00000
1099.00000 1021.00000
ID=AsL_cit_g_xxx_00122
SCALE=0.009578
LM=12
1346.00000 1941.00000
1915.00000 2463.00000
3049.00000 2243.00000
3255.00000 2244.00000
3259.00000 2107.00000
3243.00000 1964.00000
3036.00000 1942.00000
2561.00000 1684.00000
2094.00000 1618.00000
1772.00000 1666.00000
2080.00000 1952.00000
2106.00000 1759.00000
ID=AsL_cit_g_xxx_13291
SCALE=0.007681
LM=12
648.00000 2034.00000
1137.00000 2519.00000
1989.00000 2285.00000
2175.00000 2269.00000
2173.00000 2162.00000
2148.00000 2052.00000
1982.00000 2053.00000
1565.00000 1879.00000
1201.00000 1869.00000
978.00000 1902.00000
1207.00000 2114.00000
1230.00000 1979.00000
ID=AsL_cit_g_xxx_13323
SCALE=0.005206
LM=12
1191.00000 2022.00000
1756.00000 2548.00000
2920.00000 2395.00000
3120.00000 2401.00000
3143.00000 2254.00000
3150.00000 2101.00000
2971.00000 2057.00000
2504.00000 1758.00000
2011.00000 1683.00000
1620.00000 1745.00000
1900.00000 2075.00000
1972.00000 1880.00000
ID=AsM_tol_d_ben_13968
SCALE=0.007544
LM=12
1885.00000 1445.00000
2340.00000 1919.00000
3208.00000 1756.00000
3388.00000 1743.00000
3384.00000 1631.00000
3365.00000 1509.00000
3199.00000 1507.00000
2862.00000 1344.00000
2519.00000 1251.00000
2266.00000 1284.00000
2480.00000 1549.00000
2528.00000 1400.00000
ID=AsM_tol_d_ben_14075
SCALE=0.008843
LM=12
1039.00000 2122.00000
1654.00000 2445.00000
2635.00000 2104.00000
2822.00000 2078.00000
2816.00000 1953.00000
2812.00000 1827.00000
2597.00000 1822.00000
2138.00000 1647.00000
1712.00000 1661.00000
1368.00000 1806.00000
1682.00000 2017.00000
1722.00000 1832.00000
ID=AsM_tol_d_ben_14425
SCALE=0.009174
LM=12
1122.00000 2309.00000
1878.00000 2606.00000
3056.00000 2013.00000
3265.00000 1951.00000
3244.00000 1791.00000
3209.00000 1635.00000
2963.00000 1676.00000
2314.00000 1563.00000
1806.00000 1664.00000
1414.00000 1894.00000
1827.00000 2057.00000
1843.00000 1864.00000
ID=AsM_tol_d_ben_14462
SCALE=0.009218
LM=12
696.00000 2259.00000
1431.00000 2623.00000
2464.00000 2156.00000
2643.00000 2128.00000
2633.00000 1998.00000
2622.00000 1850.00000
2427.00000 1848.00000
1912.00000 1678.00000
1382.00000 1741.00000
1018.00000 1895.00000
1406.00000 2107.00000
1409.00000 1906.00000
ID=AsM_tol_d_ben_14466
SCALE=0.007872
LM=12
903.00000 2199.00000
1659.00000 2680.00000
2875.00000 2337.00000
3105.00000 2329.00000
3113.00000 2165.00000
3128.00000 2000.00000
2900.00000 1973.00000
2333.00000 1721.00000
1702.00000 1709.00000
1335.00000 1832.00000
1752.00000 2101.00000
1747.00000 1908.00000
ID=AsM_tol_d_ben_14472
SCALE=0.007924
LM=12
1264.00000 2054.00000
1713.00000 2367.00000
2439.00000 2082.00000
2588.00000 2039.00000
2580.00000 1949.00000
2573.00000 1859.00000
2414.00000 1860.00000
2063.00000 1740.00000
1743.00000 1787.00000
1518.00000 1861.00000
1723.00000 2033.00000
1741.00000 1911.00000
ID=AsM_tol_d_ben_14473
SCALE=0.007886
LM=12
1336.00000 1931.00000
1873.00000 2240.00000
2652.00000 2032.00000
2815.00000 2032.00000
2820.00000 1939.00000
2829.00000 1841.00000
2674.00000 1799.00000
2287.00000 1597.00000
1911.00000 1578.00000
1645.00000 1694.00000
1904.00000 1862.00000
1910.00000 1723.00000
ID=AsM_tol_d_ben_14475
SCALE=0.007788
LM=12
680.00000 1483.00000
1356.00000 2111.00000
2733.00000 1745.00000
2964.00000 1712.00000
2983.00000 1528.00000
2993.00000 1351.00000
2729.00000 1354.00000
2075.00000 1144.00000
1536.00000 1061.00000
1191.00000 1141.00000
1519.00000 1497.00000
1571.00000 1259.00000
ID=AsM_tol_d_ben_14705
SCALE=0.008267
LM=12
852.00000 1531.00000
1546.00000 2256.00000
2869.00000 1941.00000
3119.00000 1941.00000
3147.00000 1767.00000
3164.00000 1604.00000
2881.00000 1561.00000
2294.00000 1272.00000
1752.00000 1231.00000
1379.00000 1233.00000
1718.00000 1598.00000
1758.00000 1407.00000
ID=AsM_tol_d_ben_14706
SCALE=0.006951
LM=12
978.00000 1991.00000
1671.00000 2441.00000
2908.00000 2048.00000
3115.00000 2011.00000
3113.00000 1846.00000
3099.00000 1683.00000
2895.00000 1687.00000
2279.00000 1481.00000
1758.00000 1483.00000
1359.00000 1616.00000
1717.00000 1892.00000
1754.00000 1706.00000
ID=AsM_tol_d_ben_14714
SCALE=0.009821
LM=12
258.00000 1062.00000
882.00000 1475.00000
1908.00000 1182.00000
2091.00000 1155.00000
2090.00000 1022.00000
2074.00000 886.00000
1901.00000 893.00000
1463.00000 745.00000
971.00000 732.00000
674.00000 779.00000
947.00000 1042.00000
983.00000 874.00000
ID=AsM_tol_d_lim_00252
SCALE=0.007570
LM=12
240.00000 999.00000
934.00000 1419.00000
1997.00000 1079.00000
2197.00000 1070.00000
2195.00000 925.00000
2192.00000 776.00000
1976.00000 783.00000
1529.00000 618.00000
1030.00000 604.00000
635.00000 668.00000
994.00000 930.00000
1046.00000 746.00000
ID=AsM_tol_d_lim_00262
SCALE=0.008270
LM=12
388.00000 1006.00000
1018.00000 1393.00000
1946.00000 1087.00000
2116.00000 1071.00000
2125.00000 942.00000
2115.00000 810.00000
1933.00000 829.00000
1536.00000 685.00000
1085.00000 678.00000
722.00000 724.00000
1063.00000 967.00000
1085.00000 808.00000
ID=AsM_tol_d_lim_00266
SCALE=0.007596
LM=12
239.00000 1024.00000
927.00000 1445.00000
1907.00000 1115.00000
2105.00000 1098.00000
2107.00000 966.00000
2102.00000 831.00000
1880.00000 828.00000
1448.00000 714.00000
1023.00000 697.00000
683.00000 741.00000
983.00000 991.00000
1010.00000 830.00000
ID=AsM_tol_d_lim_00280
SCALE=0.005969
LM=12
279.00000 1186.00000
932.00000 1580.00000
1898.00000 1299.00000
2082.00000 1289.00000
2094.00000 1176.00000
2097.00000 1050.00000
1898.00000 1031.00000
1469.00000 880.00000
1027.00000 874.00000
696.00000 905.00000
995.00000 1154.00000
1017.00000 993.00000
ID=AsM_tol_d_lim_00283
SCALE=0.005970
LM=12
393.00000 1057.00000
1009.00000 1415.00000
1968.00000 1075.00000
2142.00000 1040.00000
2129.00000 918.00000
2103.00000 794.00000
1929.00000 806.00000
1511.00000 710.00000
1107.00000 731.00000
743.00000 766.00000
1058.00000 1010.00000
1102.00000 852.00000
ID=AsM_tol_d_lim_00327
SCALE=0.008325
LM=12
1135.00000 1988.00000
1724.00000 2332.00000
2623.00000 2057.00000
2769.00000 2048.00000
2772.00000 1934.00000
2782.00000 1814.00000
2610.00000 1809.00000
2175.00000 1639.00000
1803.00000 1629.00000
1519.00000 1711.00000
1785.00000 1919.00000
1822.00000 1780.00000
ID=AsM_tol_d_lim_13970
SCALE=0.006630
LM=12
1033.00000 1121.00000
1618.00000 1756.00000
2859.00000 1573.00000
3113.00000 1559.00000
3107.00000 1402.00000
3093.00000 1257.00000
2883.00000 1253.00000
2339.00000 979.00000
1885.00000 903.00000
1608.00000 901.00000
1809.00000 1240.00000
1862.00000 1064.00000
ID=AsM_tol_d_lim_14062
SCALE=0.006925
LM=12
686.00000 1294.00000
1394.00000 1897.00000
2783.00000 1513.00000
3046.00000 1483.00000
3035.00000 1298.00000
3023.00000 1137.00000
2770.00000 1154.00000
2056.00000 1031.00000
1593.00000 934.00000
1246.00000 985.00000
1608.00000 1310.00000
1628.00000 1092.00000
ID=AsM_tol_d_lim_14065
SCALE=0.005631
LM=12
403.00000 1207.00000
1037.00000 1557.00000
1968.00000 1202.00000
2142.00000 1167.00000
2137.00000 1050.00000
2119.00000 931.00000
1951.00000 912.00000
1542.00000 784.00000
1074.00000 829.00000
753.00000 917.00000
1059.00000 1138.00000
1080.00000 964.00000
ID=AsM_tol_d_xxx_00273
SCALE=0.005997
LM=12
273.00000 1125.00000
936.00000 1536.00000
1962.00000 1190.00000
2132.00000 1174.00000
2148.00000 1041.00000
2153.00000 916.00000
1942.00000 887.00000
1508.00000 696.00000
1051.00000 737.00000
697.00000 838.00000
1014.00000 1059.00000
1051.00000 887.00000
ID=AsM_tol_d_xxx_00281
SCALE=0.005969
LM=12
408.00000 930.00000
1034.00000 1311.00000
1939.00000 1013.00000
2131.00000 972.00000
2128.00000 855.00000
2106.00000 737.00000
1905.00000 754.00000
1555.00000 617.00000
1106.00000 623.00000
794.00000 668.00000
1052.00000 890.00000
1077.00000 731.00000
ID=AsM_tol_d_xxx_00284
SCALE=0.007489
LM=12
296.00000 1145.00000
923.00000 1500.00000
1831.00000 1169.00000
2037.00000 1142.00000
2034.00000 1034.00000
2033.00000 899.00000
1819.00000 914.00000
1368.00000 792.00000
1000.00000 806.00000
686.00000 855.00000
995.00000 1075.00000
1006.00000 912.00000
ID=AsM_tol_d_xxx_00285
SCALE=0.006726
LM=12
1002.00000 1918.00000
1528.00000 2280.00000
2350.00000 2044.00000
2532.00000 2019.00000
2528.00000 1910.00000
2525.00000 1806.00000
2350.00000 1820.00000
1989.00000 1656.00000
1574.00000 1636.00000
1342.00000 1695.00000
1571.00000 1915.00000
1592.00000 1779.00000
ID=AsM_tol_d_xxx_14423
SCALE=0.009239
LM=12
1819.00000 2306.00000
2180.00000 2619.00000
2875.00000 2448.00000
3006.00000 2428.00000
3005.00000 2347.00000
2999.00000 2262.00000
2886.00000 2252.00000
2614.00000 2100.00000
2304.00000 2101.00000
2072.00000 2142.00000
2289.00000 2335.00000
2304.00000 2216.00000
ID=AsM_tol_g_ben_13949
SCALE=0.007440
LM=12
1488.00000 2390.00000
1902.00000 2734.00000
2671.00000 2539.00000
2794.00000 2541.00000
2803.00000 2445.00000
2805.00000 2351.00000
2675.00000 2326.00000
2312.00000 2164.00000
1990.00000 2151.00000
1765.00000 2214.00000
1971.00000 2395.00000
2002.00000 2281.00000
ID=AsM_tol_g_ben_13950
SCALE=0.006553
LM=12
1532.00000 2316.00000
1976.00000 2673.00000
2717.00000 2491.00000
2856.00000 2494.00000
2859.00000 2396.00000
2861.00000 2303.00000
2734.00000 2283.00000
2396.00000 2099.00000
2058.00000 2068.00000
1828.00000 2132.00000
2060.00000 2319.00000
2072.00000 2197.00000
ID=AsM_tol_g_ben_13955
SCALE=0.006553
LM=12
1358.00000 2284.00000
1853.00000 2695.00000
2706.00000 2430.00000
2869.00000 2415.00000
2870.00000 2301.00000
2855.00000 2194.00000
2678.00000 2190.00000
2282.00000 2058.00000
1957.00000 2041.00000
1680.00000 2090.00000
1939.00000 2325.00000
1976.00000 2178.00000
ID=AsM_tol_g_ben_13956
SCALE=0.006427
LM=12
914.00000 1840.00000
1616.00000 2382.00000
2867.00000 2113.00000
3107.00000 2119.00000
3113.00000 1953.00000
3116.00000 1793.00000
2883.00000 1754.00000
2321.00000 1478.00000
1770.00000 1458.00000
1368.00000 1542.00000
1723.00000 1834.00000
1756.00000 1641.00000
ID=AsM_tol_g_ben_13982
SCALE=0.004980
LM=12
1347.00000 1292.00000
1840.00000 1722.00000
2756.00000 1510.00000
2916.00000 1494.00000
2911.00000 1378.00000
2904.00000 1265.00000
2751.00000 1252.00000
2299.00000 1049.00000
1954.00000 1051.00000
1741.00000 1097.00000
1952.00000 1315.00000
1988.00000 1180.00000
ID=AsM_tol_g_ben_14040
SCALE=0.005735
LM=12
1253.00000 1146.00000
1812.00000 1660.00000
2853.00000 1424.00000
3062.00000 1392.00000
3054.00000 1260.00000
3044.00000 1139.00000
2838.00000 1146.00000
2382.00000 975.00000
1998.00000 898.00000
1687.00000 938.00000
1946.00000 1230.00000
1999.00000 1044.00000
ID=AsM_tol_g_ben_14041
SCALE=0.005777
LM=12
971.00000 1086.00000
1410.00000 1515.00000
2299.00000 1288.00000
2487.00000 1263.00000
2481.00000 1155.00000
2473.00000 1035.00000
2304.00000 1032.00000
1882.00000 844.00000
1530.00000 831.00000
1293.00000 894.00000
1551.00000 1098.00000
1574.00000 966.00000
ID=AsM_tol_g_ben_14049
SCALE=0.005835
LM=12
965.00000 1041.00000
1397.00000 1606.00000
2324.00000 1352.00000
2518.00000 1297.00000
2506.00000 1186.00000
2474.00000 1072.00000
2299.00000 1089.00000
1874.00000 924.00000
1608.00000 870.00000
1411.00000 893.00000
1590.00000 1184.00000
1629.00000 1038.00000
ID=AsM_tol_g_ben_14050
SCALE=0.005938
LM=12
1091.00000 1125.00000
1530.00000 1575.00000
2451.00000 1412.00000
2623.00000 1385.00000
2623.00000 1283.00000
2609.00000 1172.00000
2477.00000 1163.00000
2060.00000 964.00000
1703.00000 948.00000
1423.00000 972.00000
1632.00000 1193.00000
1679.00000 1084.00000
ID=AsM_tol_g_ben_14052
SCALE=0.005933
LM=12
1311.00000 1412.00000
1822.00000 1843.00000
2788.00000 1546.00000
2995.00000 1484.00000
2978.00000 1366.00000
2945.00000 1253.00000
2753.00000 1267.00000
2286.00000 1127.00000
1954.00000 1133.00000
1713.00000 1190.00000
1970.00000 1404.00000
2009.00000 1262.00000
ID=AsM_tol_g_ben_14057
SCALE=0.005905
LM=12
1704.00000 2352.00000
2109.00000 2646.00000
2794.00000 2483.00000
2929.00000 2471.00000
2925.00000 2387.00000
2921.00000 2303.00000
2799.00000 2299.00000
2495.00000 2147.00000
2198.00000 2148.00000
1975.00000 2211.00000
2165.00000 2378.00000
2197.00000 2268.00000
ID=AsM_tol_g_lim_13951
SCALE=0.006579
LM=12
1221.00000 2156.00000
1884.00000 2590.00000
3010.00000 2348.00000
3239.00000 2335.00000
3227.00000 2204.00000
3214.00000 2064.00000
3016.00000 2050.00000
2518.00000 1816.00000
2043.00000 1775.00000
1639.00000 1848.00000
2029.00000 2114.00000
2054.00000 1935.00000
ID=AsM_tol_g_lim_13983
SCALE=0.005068
LM=12
918.00000 1846.00000
1565.00000 2337.00000
2672.00000 2080.00000
2906.00000 2064.00000
2908.00000 1917.00000
2893.00000 1777.00000
2679.00000 1752.00000
2133.00000 1527.00000
1722.00000 1487.00000
1334.00000 1568.00000
1678.00000 1836.00000
1731.00000 1662.00000
ID=AsM_tol_g_lim_13984
SCALE=0.004940
LM=12
897.00000 2091.00000
1590.00000 2489.00000
2651.00000 2160.00000
2830.00000 2146.00000
2831.00000 2016.00000
2839.00000 1892.00000
2638.00000 1864.00000
2130.00000 1680.00000
1662.00000 1685.00000
1331.00000 1782.00000
1646.00000 2020.00000
1680.00000 1855.00000
ID=AsM_tol_g_lim_13985
SCALE=0.004950
LM=12
1168.00000 1943.00000
1711.00000 2313.00000
2740.00000 2160.00000
2916.00000 2156.00000
2916.00000 2040.00000
2919.00000 1917.00000
2767.00000 1891.00000
2295.00000 1671.00000
1890.00000 1619.00000
1535.00000 1674.00000
1824.00000 1930.00000
1870.00000 1774.00000
ID=AsM_tol_g_lim_13986
SCALE=0.004950
LM=12
1167.00000 1932.00000
1836.00000 2341.00000
2914.00000 1993.00000
3093.00000 1970.00000
3089.00000 1837.00000
3078.00000 1703.00000
2910.00000 1698.00000
2382.00000 1502.00000
1938.00000 1495.00000
1585.00000 1606.00000
1928.00000 1830.00000
1960.00000 1666.00000
ID=AsM_tol_g_lim_13987
SCALE=0.004961
LM=12
1685.00000 2153.00000
2117.00000 2395.00000
2747.00000 2117.00000
2860.00000 2089.00000
2853.00000 2000.00000
2847.00000 1927.00000
2722.00000 1923.00000
2404.00000 1836.00000
2090.00000 1853.00000
1910.00000 1938.00000
2125.00000 2073.00000
2122.00000 1953.00000
ID=AsM_tol_g_xxx_14693
SCALE=0.010865
LM=12
1669.00000 1979.00000
1996.00000 2274.00000
2597.00000 2174.00000
2743.00000 2154.00000
2742.00000 2085.00000
2738.00000 2019.00000
2592.00000 2012.00000
2313.00000 1902.00000
2087.00000 1841.00000
1967.00000 1852.00000
2082.00000 2009.00000
2096.00000 1927.00000
ID=AsM_tol_g_xxx_14698
SCALE=0.009362
LM=12
1846.00000 2237.00000
2254.00000 2411.00000
2798.00000 2167.00000
2893.00000 2139.00000
2886.00000 2073.00000
2879.00000 2003.00000
2795.00000 2000.00000
2526.00000 1914.00000
2224.00000 1949.00000
2051.00000 2029.00000
2265.00000 2142.00000
2266.00000 2036.00000
ID=AsM_tol_g_xxx_14701
SCALE=0.009363
LM=12
1869.00000 1919.00000
2105.00000 2196.00000
2623.00000 2066.00000
2712.00000 2054.00000
2714.00000 1997.00000
2714.00000 1941.00000
2631.00000 1916.00000
2383.00000 1795.00000
2202.00000 1792.00000
2067.00000 1818.00000
2184.00000 1968.00000
2199.00000 1875.00000
ID=AsM_tol_g_xxx_14703
SCALE=0.009363
LM=12
751.00000 1338.00000
1465.00000 2082.00000
2993.00000 1784.00000
3274.00000 1806.00000
3276.00000 1602.00000
3278.00000 1398.00000
2959.00000 1358.00000
2350.00000 1077.00000
1745.00000 957.00000
1306.00000 1006.00000
1621.00000 1413.00000
1711.00000 1182.00000
ID=AsM_tol_g_xxx_14704
SCALE=0.008264
LM=12
1274.00000 1489.00000
1819.00000 1758.00000
2623.00000 1481.00000
2762.00000 1464.00000
2756.00000 1358.00000
2744.00000 1257.00000
2583.00000 1273.00000
2173.00000 1158.00000
1839.00000 1142.00000
1604.00000 1200.00000
1842.00000 1390.00000
1848.00000 1251.00000
ID=AsM_tol_g_xxx_14712
SCALE=0.006991
LM=12
1233.00000 1825.00000
1901.00000 2255.00000
2940.00000 1998.00000
3120.00000 2003.00000
3131.00000 1864.00000
3138.00000 1726.00000
2957.00000 1714.00000
2437.00000 1463.00000
2051.00000 1424.00000
1729.00000 1487.00000
1983.00000 1782.00000
2067.00000 1568.00000
ID=AsM_tol_g_xxx_14713
SCALE=0.006993
LM=12
337.00000 797.00000
943.00000 1194.00000
1820.00000 937.00000
1962.00000 957.00000
1978.00000 841.00000
1988.00000 722.00000
1845.00000 686.00000
1476.00000 464.00000
970.00000 430.00000
669.00000 496.00000
931.00000 709.00000
962.00000 561.00000
ID=Aye_cit_d_lip_00378
SCALE=0.007846
LM=12
803.00000 823.00000
1197.00000 1160.00000
1967.00000 1032.00000
2117.00000 1036.00000
2112.00000 943.00000
2112.00000 849.00000
1984.00000 837.00000
1663.00000 657.00000
1348.00000 601.00000
1120.00000 611.00000
1328.00000 807.00000
1356.00000 708.00000
ID=Aye_cit_d_lip_00416
SCALE=0.007113
LM=12
496.00000 1067.00000
1045.00000 1355.00000
1859.00000 1119.00000
2013.00000 1112.00000
2014.00000 1008.00000
2009.00000 910.00000
1832.00000 899.00000
1518.00000 739.00000
1100.00000 751.00000
831.00000 810.00000
1083.00000 989.00000
1097.00000 854.00000
ID=Aye_cit_d_lip_00646
SCALE=0.004998
LM=12
560.00000 919.00000
997.00000 1197.00000
1751.00000 1001.00000
1883.00000 1000.00000
1881.00000 910.00000
1872.00000 812.00000
1776.00000 804.00000
1421.00000 650.00000
1055.00000 615.00000
826.00000 674.00000
1063.00000 842.00000
1087.00000 723.00000
ID=Aye_cit_d_lip_00678
SCALE=0.005688
LM=12
318.00000 971.00000
910.00000 1346.00000
1836.00000 1079.00000
1989.00000 1075.00000
1989.00000 950.00000
1995.00000 841.00000
1826.00000 835.00000
1409.00000 646.00000
1034.00000 624.00000
734.00000 704.00000
1025.00000 927.00000
1037.00000 750.00000
ID=Aye_cit_d_lip_00715
SCALE=0.004920
LM=12
189.00000 1060.00000
873.00000 1519.00000
1975.00000 1115.00000
2149.00000 1090.00000
2147.00000 934.00000
2130.00000 805.00000
1920.00000 791.00000
1529.00000 641.00000
1004.00000 622.00000
612.00000 688.00000
970.00000 952.00000
1004.00000 765.00000
ID=Aye_cit_d_lip_00718
SCALE=0.007163
LM=12
396.00000 770.00000
901.00000 1125.00000
1712.00000 885.00000
1851.00000 879.00000
1857.00000 785.00000
1848.00000 684.00000
1712.00000 664.00000
1356.00000 497.00000
968.00000 494.00000
737.00000 529.00000
965.00000 762.00000
986.00000 605.00000
ID=Aye_cit_d_lip_00776
SCALE=0.004945
LM=12
238.00000 1047.00000
813.00000 1476.00000
1820.00000 1142.00000
1965.00000 1135.00000
1968.00000 1019.00000
1962.00000 899.00000
1778.00000 889.00000
1343.00000 719.00000
917.00000 718.00000
675.00000 784.00000
882.00000 1024.00000
911.00000 855.00000
ID=Aye_cit_d_lip_00782
SCALE=0.005695
LM=12
302.00000 974.00000
986.00000 1334.00000
1986.00000 997.00000
2173.00000 992.00000
2180.00000 862.00000
2176.00000 744.00000
1981.00000 736.00000
1524.00000 573.00000
1020.00000 562.00000
727.00000 631.00000
999.00000 845.00000
1039.00000 670.00000
ID=Aye_cit_d_lip_00795
SCALE=0.004945
LM=12
843.00000 675.00000
1241.00000 951.00000
1946.00000 755.00000
2057.00000 760.00000
2063.00000 665.00000
2059.00000 584.00000
1957.00000 570.00000
1649.00000 416.00000
1345.00000 418.00000
1127.00000 452.00000
1319.00000 629.00000
1351.00000 509.00000
ID=Aye_cit_d_lip_00945
SCALE=0.006493
LM=12
653.00000 690.00000
1081.00000 1004.00000
1872.00000 822.00000
2001.00000 816.00000
1998.00000 722.00000
2000.00000 635.00000
1895.00000 625.00000
1548.00000 450.00000
1218.00000 436.00000
999.00000 462.00000
1173.00000 669.00000
1218.00000 537.00000
ID=Aye_cit_d_lip_00948
SCALE=0.005794
LM=12
685.00000 703.00000
1128.00000 1027.00000
1953.00000 848.00000
2129.00000 836.00000
2133.00000 734.00000
2134.00000 637.00000
1940.00000 629.00000
1612.00000 462.00000
1249.00000 436.00000
1004.00000 466.00000
1204.00000 682.00000
1241.00000 546.00000
ID=Aye_cit_d_lip_00954
SCALE=0.006452
LM=12
460.00000 968.00000
999.00000 1284.00000
1897.00000 975.00000
2049.00000 959.00000
2052.00000 857.00000
2044.00000 747.00000
1877.00000 743.00000
1481.00000 589.00000
1075.00000 595.00000
793.00000 658.00000
1065.00000 857.00000
1085.00000 697.00000
ID=Aye_cit_d_lip_00992
SCALE=0.005662
LM=12
725.00000 1125.00000
1194.00000 1422.00000
1972.00000 1177.00000
2118.00000 1157.00000
2114.00000 1075.00000
2110.00000 985.00000
1957.00000 972.00000
1607.00000 843.00000
1255.00000 833.00000
1014.00000 880.00000
1244.00000 1055.00000
1248.00000 946.00000
ID=Aye_cit_d_lip_00999
SCALE=0.005688
LM=12
286.00000 987.00000
972.00000 1413.00000
1989.00000 1097.00000
2168.00000 1079.00000
2170.00000 949.00000
2155.00000 812.00000
1994.00000 815.00000
1529.00000 619.00000
1033.00000 596.00000
714.00000 662.00000
983.00000 886.00000
1005.00000 739.00000
ID=Aye_cit_d_lip_01033
SCALE=0.004960
LM=12
694.00000 1023.00000
1148.00000 1296.00000
1883.00000 1052.00000
2009.00000 1044.00000
2010.00000 954.00000
2009.00000 859.00000
1873.00000 842.00000
1522.00000 710.00000
1253.00000 715.00000
995.00000 775.00000
1194.00000 959.00000
1221.00000 830.00000
ID=Aye_cit_d_lip_01046
SCALE=0.005727
LM=12
337.00000 664.00000
656.00000 937.00000
1248.00000 778.00000
1366.00000 766.00000
1361.00000 696.00000
1353.00000 617.00000
1250.00000 619.00000
1008.00000 500.00000
739.00000 478.00000
572.00000 513.00000
727.00000 659.00000
749.00000 560.00000
ID=Aye_cit_d_lip_05114
SCALE=0.015527
LM=12
482.00000 733.00000
782.00000 869.00000
1195.00000 675.00000
1271.00000 659.00000
1262.00000 609.00000
1255.00000 553.00000
1167.00000 562.00000
984.00000 514.00000
776.00000 534.00000
640.00000 568.00000
781.00000 657.00000
784.00000 588.00000
ID=Aye_cit_d_lip_05119
SCALE=0.013889
LM=12
432.00000 707.00000
776.00000 916.00000
1303.00000 771.00000
1396.00000 777.00000
1397.00000 704.00000
1404.00000 633.00000
1305.00000 616.00000
1082.00000 485.00000
814.00000 476.00000
627.00000 510.00000
807.00000 649.00000
834.00000 556.00000
ID=Aye_cit_d_lip_05149
SCALE=0.012562
LM=12
1834.00000 1862.00000
2267.00000 2132.00000
2918.00000 1915.00000
3028.00000 1918.00000
3038.00000 1839.00000
3046.00000 1759.00000
2915.00000 1725.00000
2617.00000 1608.00000
2291.00000 1603.00000
2067.00000 1664.00000
2287.00000 1815.00000
2304.00000 1705.00000
ID=Aye_cit_d_lip_13624
SCALE=0.007587
LM=12
478.00000 1762.00000
1022.00000 2130.00000
1939.00000 1847.00000
2084.00000 1841.00000
2088.00000 1726.00000
2091.00000 1617.00000
1920.00000 1601.00000
1469.00000 1427.00000
1100.00000 1433.00000
832.00000 1508.00000
1069.00000 1713.00000
1102.00000 1576.00000
ID=Aye_cit_d_lip_13626
SCALE=0.005077
LM=12
727.00000 1975.00000
1110.00000 2194.00000
1707.00000 2005.00000
1820.00000 2001.00000
1818.00000 1922.00000
1812.00000 1844.00000
1692.00000 1847.00000
1414.00000 1739.00000
1153.00000 1739.00000
961.00000 1794.00000
1129.00000 1936.00000
1164.00000 1827.00000
ID=Aye_cit_d_lip_13630
SCALE=0.007429
LM=12
178.00000 845.00000
799.00000 1364.00000
1901.00000 1135.00000
2103.00000 1109.00000
2105.00000 965.00000
2093.00000 827.00000
1910.00000 832.00000
1526.00000 586.00000
950.00000 515.00000
615.00000 572.00000
900.00000 836.00000
939.00000 671.00000
ID=Aye_cit_d_nlp_00654
SCALE=0.004945
LM=12
242.00000 974.00000
856.00000 1409.00000
1912.00000 1079.00000
2075.00000 1060.00000
2076.00000 931.00000
2067.00000 804.00000
1883.00000 799.00000
1432.00000 604.00000
954.00000 606.00000
646.00000 686.00000
951.00000 915.00000
993.00000 757.00000
ID=Aye_cit_d_nlp_00656
SCALE=0.004959
LM=12
179.00000 966.00000
804.00000 1472.00000
1925.00000 1121.00000
2084.00000 1121.00000
2088.00000 979.00000
2080.00000 839.00000
1894.00000 834.00000
1424.00000 622.00000
943.00000 611.00000
654.00000 683.00000
910.00000 933.00000
959.00000 755.00000
ID=Aye_cit_d_nlp_00660
SCALE=0.004952
LM=12
415.00000 945.00000
945.00000 1321.00000
1851.00000 1109.00000
2005.00000 1107.00000
2008.00000 993.00000
2005.00000 883.00000
1877.00000 876.00000
1503.00000 666.00000
1011.00000 636.00000
779.00000 684.00000
1046.00000 895.00000
1061.00000 732.00000
ID=Aye_cit_d_nlp_00675
SCALE=0.004946
LM=12
432.00000 703.00000
724.00000 990.00000
1276.00000 876.00000
1388.00000 877.00000
1392.00000 808.00000
1390.00000 734.00000
1288.00000 716.00000
1071.00000 562.00000
804.00000 535.00000
621.00000 562.00000
788.00000 712.00000
816.00000 621.00000
ID=Aye_cit_d_nlp_05003
SCALE=0.017051
LM=12
386.00000 805.00000
679.00000 1040.00000
1180.00000 908.00000
1277.00000 911.00000
1282.00000 842.00000
1289.00000 779.00000
1183.00000 761.00000
980.00000 643.00000
720.00000 620.00000
559.00000 645.00000
714.00000 777.00000
723.00000 701.00000
ID=Aye_cit_d_nlp_05004
SCALE=0.016985
LM=12
611.00000 529.00000
814.00000 688.00000
1143.00000 600.00000
1214.00000 592.00000
1215.00000 549.00000
1213.00000 510.00000
1146.00000 505.00000
1008.00000 435.00000
847.00000 429.00000
744.00000 444.00000
843.00000 530.00000
849.00000 477.00000
ID=Aye_cit_d_nlp_05007
SCALE=0.017001
LM=12
502.00000 494.00000
713.00000 657.00000
1077.00000 572.00000
1143.00000 567.00000
1146.00000 523.00000
1146.00000 474.00000
1079.00000 467.00000
940.00000 392.00000
760.00000 385.00000
657.00000 398.00000
742.00000 491.00000
756.00000 441.00000
ID=Aye_cit_d_nlp_05008
SCALE=0.017051
LM=12
632.00000 536.00000
863.00000 727.00000
1249.00000 634.00000
1319.00000 635.00000
1320.00000 588.00000
1321.00000 544.00000
1248.00000 533.00000
1101.00000 454.00000
918.00000 431.00000
808.00000 435.00000
904.00000 548.00000
920.00000 487.00000
ID=Aye_cit_d_nlp_05011
SCALE=0.016997
LM=12
708.00000 580.00000
895.00000 748.00000
1249.00000 683.00000
1314.00000 681.00000
1315.00000 641.00000
1317.00000 599.00000
1258.00000 591.00000
1110.00000 511.00000
962.00000 492.00000
843.00000 497.00000
935.00000 593.00000
946.00000 545.00000
ID=Aye_cit_d_nlp_05013
SCALE=0.017113
LM=12
372.00000 597.00000
659.00000 817.00000
1164.00000 702.00000
1267.00000 704.00000
1269.00000 643.00000
1272.00000 581.00000
1172.00000 566.00000
962.00000 456.00000
736.00000 444.00000
576.00000 467.00000
707.00000 584.00000
724.00000 510.00000
ID=Aye_cit_d_nlp_05115
SCALE=0.014124
LM=12
470.00000 585.00000
770.00000 779.00000
1231.00000 630.00000
1331.00000 621.00000
1326.00000 563.00000
1320.00000 503.00000
1228.00000 502.00000
1055.00000 419.00000
803.00000 415.00000
673.00000 442.00000
791.00000 560.00000
815.00000 474.00000
ID=Aye_cit_d_nlp_05118
SCALE=0.013927
LM=12
465.00000 682.00000
753.00000 903.00000
1249.00000 761.00000
1333.00000 748.00000
1332.00000 692.00000
1325.00000 635.00000
1238.00000 633.00000
1027.00000 543.00000
794.00000 530.00000
665.00000 541.00000
785.00000 669.00000
794.00000 597.00000
ID=Aye_cit_d_nlp_05120
SCALE=0.013812
LM=12
1006.00000 1292.00000
1358.00000 1698.00000
2164.00000 1534.00000
2292.00000 1524.00000
2298.00000 1426.00000
2293.00000 1325.00000
2162.00000 1323.00000
1804.00000 1136.00000
1538.00000 1105.00000
1324.00000 1134.00000
1506.00000 1352.00000
1533.00000 1216.00000
ID=Aye_cit_d_nlp_13518
SCALE=0.007834
LM=12
589.00000 1417.00000
1025.00000 1875.00000
1978.00000 1680.00000
2149.00000 1674.00000
2153.00000 1567.00000
2157.00000 1450.00000
1982.00000 1422.00000
1594.00000 1225.00000
1197.00000 1160.00000
936.00000 1199.00000
1136.00000 1437.00000
1173.00000 1305.00000
ID=Aye_cit_d_nlp_13523
SCALE=0.007827
LM=12
677.00000 1178.00000
1219.00000 1749.00000
2341.00000 1428.00000
2559.00000 1384.00000
2536.00000 1247.00000
2518.00000 1120.00000
2305.00000 1122.00000
1829.00000 897.00000
1395.00000 842.00000
1150.00000 907.00000
1372.00000 1152.00000
1405.00000 1005.00000
ID=Aye_cit_d_nlp_13527
SCALE=0.006567
LM=12
815.00000 1569.00000
1252.00000 2086.00000
2236.00000 1853.00000
2403.00000 1853.00000
2412.00000 1721.00000
2403.00000 1610.00000
2230.00000 1579.00000
1815.00000 1402.00000
1438.00000 1336.00000
1182.00000 1371.00000
1422.00000 1641.00000
1465.00000 1483.00000
ID=Aye_cit_d_nlp_13530
SCALE=0.007427
LM=12
507.00000 1138.00000
1083.00000 1722.00000
2268.00000 1549.00000
2497.00000 1534.00000
2504.00000 1398.00000
2516.00000 1258.00000
2309.00000 1231.00000
1765.00000 934.00000
1292.00000 854.00000
1017.00000 900.00000
1239.00000 1171.00000
1297.00000 1006.00000
ID=Aye_cit_d_nlp_13532
SCALE=0.006544
LM=12
952.00000 1900.00000
1760.00000 2545.00000
3190.00000 2166.00000
3471.00000 2082.00000
3471.00000 1889.00000
3407.00000 1722.00000
3199.00000 1746.00000
2581.00000 1510.00000
1895.00000 1493.00000
1458.00000 1553.00000
1898.00000 1945.00000
1921.00000 1703.00000
ID=Aye_cit_d_nlp_13549
SCALE=0.004815
LM=12
468.00000 1010.00000
1042.00000 1639.00000
2229.00000 1439.00000
2467.00000 1442.00000
2465.00000 1290.00000
2452.00000 1145.00000
2238.00000 1125.00000
1749.00000 828.00000
1287.00000 732.00000
923.00000 794.00000
1223.00000 1079.00000
1276.00000 906.00000
ID=Aye_cit_d_nlp_13553
SCALE=0.005708
LM=12
703.00000 1653.00000
1134.00000 2062.00000
2066.00000 1818.00000
2249.00000 1799.00000
2239.00000 1676.00000
2236.00000 1563.00000
2055.00000 1566.00000
1629.00000 1396.00000
1252.00000 1345.00000
1041.00000 1408.00000
1248.00000 1620.00000
1290.00000 1486.00000
ID=Aye_cit_d_nlp_13559
SCALE=0.007394
LM=12
659.00000 1537.00000
1202.00000 2090.00000
2239.00000 1777.00000
2397.00000 1766.00000
2413.00000 1632.00000
2408.00000 1508.00000
2229.00000 1481.00000
1741.00000 1284.00000
1305.00000 1233.00000
1015.00000 1305.00000
1310.00000 1573.00000
1348.00000 1412.00000
ID=Aye_cit_d_nlp_13589
SCALE=0.007571
LM=12
1119.00000 1127.00000
1780.00000 1632.00000
2904.00000 1324.00000
3099.00000 1326.00000
3107.00000 1177.00000
3109.00000 1045.00000
2902.00000 992.00000
2388.00000 739.00000
1877.00000 702.00000
1595.00000 766.00000
1889.00000 1057.00000
1912.00000 868.00000
ID=Aye_cit_g_nlp_14194
SCALE=0.006281
LM=12
1542.00000 1103.00000
2000.00000 1472.00000
2848.00000 1254.00000
2998.00000 1216.00000
2995.00000 1113.00000
2986.00000 1021.00000
2830.00000 1034.00000
2485.00000 874.00000
2121.00000 832.00000
1856.00000 879.00000
2137.00000 1084.00000
2164.00000 967.00000
ID=Aye_cit_g_nlp_14196 
SCALE=0.006257
LM=12
1527.00000 1127.00000
1968.00000 1491.00000
2828.00000 1305.00000
2994.00000 1293.00000
2991.00000 1185.00000
2993.00000 1100.00000
2818.00000 1092.00000
2416.00000 915.00000
2110.00000 870.00000
1868.00000 916.00000
2070.00000 1135.00000
2118.00000 1004.00000
ID=Aye_cit_g_nlp_14197
SCALE=0.006281
LM=12
1318.00000 1426.00000
1710.00000 1692.00000
2392.00000 1445.00000
2507.00000 1426.00000
2499.00000 1342.00000
2491.00000 1269.00000
2364.00000 1271.00000
2036.00000 1163.00000
1765.00000 1181.00000
1607.00000 1225.00000
1761.00000 1394.00000
1783.00000 1280.00000
ID=Aye_cit_g_nlp_14198
SCALE=0.006250
LM=12
877.00000 1441.00000
1426.00000 1814.00000
2344.00000 1484.00000
2523.00000 1452.00000
2510.00000 1342.00000
2500.00000 1221.00000
2286.00000 1223.00000
1833.00000 1089.00000
1463.00000 1107.00000
1234.00000 1178.00000
1466.00000 1407.00000
1503.00000 1263.00000
ID=Aye_cit_g_nlp_14199
SCALE=0.006297
LM=12
1026.00000 1409.00000
1626.00000 1937.00000
2762.00000 1569.00000
2972.00000 1557.00000
2980.00000 1411.00000
2980.00000 1285.00000
2711.00000 1240.00000
2156.00000 1061.00000
1725.00000 1039.00000
1413.00000 1111.00000
1739.00000 1409.00000
1760.00000 1224.00000
ID=Aye_cit_g_nlp_14200
SCALE=0.006273
LM=12
145.00000 642.00000
501.00000 981.00000
1209.00000 768.00000
1342.00000 754.00000
1336.00000 662.00000
1333.00000 575.00000
1204.00000 575.00000
917.00000 448.00000
606.00000 461.00000
405.00000 483.00000
559.00000 683.00000
597.00000 566.00000
ID=Can_cit_d_xxx_03757
SCALE=0.013226
LM=12
129.00000 772.00000
665.00000 1146.00000
1376.00000 902.00000
1516.00000 890.00000
1517.00000 789.00000
1501.00000 681.00000
1373.00000 679.00000
1067.00000 545.00000
718.00000 541.00000
492.00000 591.00000
686.00000 801.00000
727.00000 676.00000
ID=Can_cit_d_xxx_03758
SCALE=0.013157
LM=12
154.00000 770.00000
592.00000 1083.00000
1337.00000 787.00000
1479.00000 776.00000
1477.00000 681.00000
1463.00000 575.00000
1319.00000 583.00000
975.00000 464.00000
621.00000 513.00000
387.00000 575.00000
607.00000 769.00000
636.00000 640.00000
ID=Can_cit_d_xxx_03759
SCALE=0.013158
LM=12
125.00000 645.00000
453.00000 1006.00000
1143.00000 864.00000
1260.00000 854.00000
1254.00000 767.00000
1248.00000 680.00000
1142.00000 688.00000
841.00000 524.00000
602.00000 516.00000
441.00000 525.00000
546.00000 735.00000
577.00000 615.00000
ID=Can_cit_d_xxx_03760
SCALE=0.013192
LM=12
123.00000 714.00000
543.00000 1021.00000
1212.00000 787.00000
1318.00000 773.00000
1317.00000 694.00000
1309.00000 603.00000
1205.00000 603.00000
917.00000 488.00000
584.00000 490.00000
364.00000 520.00000
563.00000 708.00000
582.00000 594.00000
ID=Can_cit_d_xxx_03761
SCALE=0.013227
LM=12
165.00000 706.00000
537.00000 981.00000
1157.00000 740.00000
1240.00000 726.00000
1241.00000 650.00000
1238.00000 561.00000
1148.00000 567.00000
885.00000 441.00000
596.00000 482.00000
410.00000 522.00000
577.00000 689.00000
591.00000 580.00000
ID=Can_cit_d_xxx_03762
SCALE=0.013192
LM=12
146.00000 670.00000
541.00000 982.00000
1154.00000 775.00000
1273.00000 773.00000
1266.00000 689.00000
1256.00000 604.00000
1156.00000 606.00000
889.00000 481.00000
604.00000 489.00000
399.00000 513.00000
581.00000 691.00000
596.00000 575.00000
ID=Can_cit_d_xxx_03763
SCALE=0.013191
LM=12
151.00000 719.00000
524.00000 1051.00000
1193.00000 840.00000
1318.00000 830.00000
1323.00000 736.00000
1313.00000 647.00000
1191.00000 651.00000
928.00000 534.00000
617.00000 514.00000
412.00000 529.00000
603.00000 732.00000
631.00000 613.00000
ID=Can_cit_d_xxx_03764
SCALE=0.013157
LM=12
716.00000 1578.00000
1461.00000 2166.00000
2810.00000 1729.00000
3041.00000 1726.00000
3043.00000 1561.00000
3040.00000 1395.00000
2803.00000 1362.00000
2210.00000 1025.00000
1580.00000 1043.00000
1164.00000 1210.00000
1539.00000 1487.00000
1581.00000 1279.00000
ID=Can_cit_d_xxx_14121
SCALE=0.005578
LM=12
640.00000 1361.00000
1305.00000 2011.00000
2592.00000 1675.00000
2815.00000 1658.00000
2813.00000 1493.00000
2822.00000 1331.00000
2587.00000 1310.00000
2005.00000 953.00000
1482.00000 931.00000
1122.00000 1034.00000
1488.00000 1332.00000
1532.00000 1132.00000
ID=Can_cit_d_xxx_14122
SCALE=0.006625
LM=12
525.00000 1179.00000
1076.00000 1904.00000
2331.00000 1651.00000
2528.00000 1644.00000
2531.00000 1495.00000
2528.00000 1339.00000
2351.00000 1300.00000
1791.00000 949.00000
1359.00000 913.00000
992.00000 964.00000
1280.00000 1301.00000
1333.00000 1112.00000
ID=Can_cit_d_xxx_14123
SCALE=0.006618
LM=12
409.00000 1313.00000
924.00000 1964.00000
2188.00000 1702.00000
2416.00000 1665.00000
2399.00000 1517.00000
2378.00000 1358.00000
2214.00000 1357.00000
1728.00000 1063.00000
1149.00000 984.00000
816.00000 1059.00000
1093.00000 1400.00000
1136.00000 1183.00000
ID=Can_cit_d_xxx_14124
SCALE=0.006607
LM=12
740.00000 1616.00000
1505.00000 2033.00000
2724.00000 1646.00000
2916.00000 1648.00000
2912.00000 1492.00000
2911.00000 1320.00000
2740.00000 1291.00000
2040.00000 947.00000
1585.00000 992.00000
1191.00000 1164.00000
1583.00000 1402.00000
1616.00000 1188.00000
ID=Can_cit_d_xxx_14125
SCALE=0.006564
LM=12
756.00000 1570.00000
1502.00000 2111.00000
2731.00000 1629.00000
2915.00000 1604.00000
2908.00000 1449.00000
2906.00000 1284.00000
2659.00000 1286.00000
2018.00000 1033.00000
1563.00000 1044.00000
1223.00000 1152.00000
1583.00000 1430.00000
1608.00000 1217.00000
ID=Can_cit_d_xxx_14126
SCALE=0.006580
LM=12
430.00000 1616.00000
1067.00000 2156.00000
2233.00000 1859.00000
2445.00000 1848.00000
2435.00000 1701.00000
2426.00000 1560.00000
2246.00000 1542.00000
1735.00000 1219.00000
1183.00000 1219.00000
819.00000 1318.00000
1190.00000 1581.00000
1217.00000 1389.00000
ID=Can_cit_d_xxx_14128
SCALE=0.006588
LM=12
887.00000 1474.00000
1499.00000 2071.00000
2750.00000 1777.00000
2929.00000 1785.00000
2933.00000 1639.00000
2938.00000 1476.00000
2742.00000 1458.00000
2262.00000 1149.00000
1704.00000 1090.00000
1327.00000 1166.00000
1672.00000 1471.00000
1704.00000 1279.00000
ID=Can_cit_d_xxx_14129
SCALE=0.006562
LM=12
747.00000 1348.00000
1393.00000 1913.00000
2578.00000 1516.00000
2757.00000 1516.00000
2764.00000 1373.00000
2776.00000 1226.00000
2563.00000 1182.00000
1995.00000 924.00000
1524.00000 947.00000
1164.00000 1051.00000
1512.00000 1312.00000
1557.00000 1129.00000
ID=Can_cit_d_xxx_14130
SCALE=0.006561
LM=12
1235.00000 1822.00000
1758.00000 2340.00000
2859.00000 2015.00000
3029.00000 1990.00000
3021.00000 1858.00000
3001.00000 1718.00000
2837.00000 1717.00000
2336.00000 1481.00000
1886.00000 1474.00000
1587.00000 1563.00000
1893.00000 1818.00000
1900.00000 1649.00000
ID=Can_cit_d_xxx_14134
SCALE=0.006525
LM=12
1336.00000 1634.00000
1919.00000 2188.00000
2914.00000 1871.00000
3054.00000 1869.00000
3057.00000 1731.00000
3057.00000 1586.00000
2926.00000 1569.00000
2504.00000 1282.00000
2093.00000 1250.00000
1790.00000 1352.00000
2074.00000 1608.00000
2106.00000 1434.00000
ID=Can_cit_d_xxx_14135
SCALE=0.006553
LM=12
803.00000 1463.00000
1423.00000 1955.00000
2538.00000 1570.00000
2728.00000 1553.00000
2719.00000 1411.00000
2712.00000 1267.00000
2503.00000 1251.00000
1987.00000 1009.00000
1486.00000 1022.00000
1164.00000 1131.00000
1487.00000 1373.00000
1500.00000 1186.00000
ID=Can_cit_d_xxx_14138
SCALE=0.006612
LM=12
882.00000 1726.00000
1530.00000 2140.00000
2634.00000 1657.00000
2799.00000 1634.00000
2790.00000 1497.00000
2786.00000 1348.00000
2597.00000 1336.00000
2037.00000 1085.00000
1527.00000 1206.00000
1183.00000 1378.00000
1573.00000 1579.00000
1570.00000 1385.00000
ID=Can_cit_d_xxx_14139
SCALE=0.006601
LM=12
803.00000 1734.00000
1455.00000 2213.00000
2540.00000 1677.00000
2725.00000 1659.00000
2719.00000 1526.00000
2711.00000 1376.00000
2493.00000 1391.00000
1969.00000 1212.00000
1474.00000 1283.00000
1178.00000 1401.00000
1491.00000 1650.00000
1514.00000 1455.00000
ID=Can_cit_d_xxx_14140
SCALE=0.006629
LM=12
640.00000 1851.00000
1250.00000 2342.00000
2426.00000 2005.00000
2564.00000 1994.00000
2574.00000 1849.00000
2571.00000 1705.00000
2407.00000 1686.00000
1938.00000 1428.00000
1378.00000 1437.00000
1021.00000 1515.00000
1342.00000 1781.00000
1377.00000 1612.00000
ID=Can_cit_d_xxx_14141
SCALE=0.006626
LM=12
813.00000 1704.00000
1322.00000 2173.00000
2404.00000 1890.00000
2549.00000 1884.00000
2554.00000 1762.00000
2569.00000 1637.00000
2399.00000 1612.00000
1920.00000 1359.00000
1431.00000 1366.00000
1143.00000 1454.00000
1416.00000 1681.00000
1452.00000 1528.00000
ID=Can_cit_d_xxx_14142
SCALE=0.006627
LM=12
975.00000 1469.00000
1545.00000 1914.00000
2581.00000 1567.00000
2766.00000 1542.00000
2761.00000 1411.00000
2737.00000 1283.00000
2567.00000 1278.00000
2071.00000 1040.00000
1656.00000 1080.00000
1355.00000 1178.00000
1640.00000 1380.00000
1659.00000 1220.00000
ID=Can_cit_d_xxx_14143
SCALE=0.005536
LM=12
84.00000 597.00000
574.00000 1031.00000
1394.00000 734.00000
1543.00000 722.00000
1543.00000 615.00000
1546.00000 511.00000
1376.00000 500.00000
1059.00000 324.00000
684.00000 324.00000
385.00000 365.00000
633.00000 589.00000
677.00000 439.00000
ID=Man_cit_d_nlp_03002
SCALE=0.010267
LM=12
48.00000 757.00000
518.00000 1160.00000
1325.00000 875.00000
1447.00000 863.00000
1447.00000 749.00000
1451.00000 653.00000
1313.00000 654.00000
928.00000 463.00000
639.00000 489.00000
349.00000 512.00000
593.00000 741.00000
627.00000 600.00000
ID=Man_cit_d_nlp_03003
SCALE=0.010752
LM=12
84.00000 669.00000
589.00000 1135.00000
1402.00000 862.00000
1548.00000 849.00000
1551.00000 730.00000
1560.00000 626.00000
1397.00000 613.00000
1085.00000 428.00000
705.00000 412.00000
424.00000 449.00000
650.00000 674.00000
695.00000 523.00000
ID=Man_cit_d_nlp_03049
SCALE=0.009073
LM=12
149.00000 592.00000
636.00000 1013.00000
1408.00000 715.00000
1541.00000 698.00000
1542.00000 599.00000
1538.00000 512.00000
1386.00000 497.00000
1057.00000 304.00000
719.00000 312.00000
441.00000 353.00000
676.00000 565.00000
712.00000 427.00000
ID=Man_cit_d_nlp_03051
SCALE=0.009996
LM=12
183.00000 662.00000
654.00000 1101.00000
1433.00000 801.00000
1553.00000 780.00000
1546.00000 685.00000
1547.00000 595.00000
1393.00000 575.00000
1033.00000 410.00000
722.00000 409.00000
482.00000 456.00000
708.00000 668.00000
737.00000 535.00000
ID=Man_cit_d_nlp_03074
SCALE=0.009652
LM=12
91.00000 632.00000
577.00000 1134.00000
1429.00000 827.00000
1582.00000 806.00000
1590.00000 688.00000
1572.00000 597.00000
1402.00000 576.00000
1084.00000 386.00000
686.00000 372.00000
434.00000 409.00000
649.00000 666.00000
699.00000 515.00000
ID=Man_cit_d_nlp_03075
SCALE=0.009380
LM=12
115.00000 821.00000
605.00000 1239.00000
1447.00000 967.00000
1595.00000 974.00000
1598.00000 855.00000
1603.00000 749.00000
1434.00000 726.00000
1111.00000 551.00000
737.00000 548.00000
444.00000 585.00000
702.00000 813.00000
737.00000 669.00000
ID=Man_cit_d_nlp_03932
SCALE=0.010245
LM=12
144.00000 675.00000
552.00000 1126.00000
1375.00000 907.00000
1509.00000 893.00000
1516.00000 789.00000
1519.00000 675.00000
1368.00000 645.00000
1014.00000 445.00000
709.00000 423.00000
468.00000 470.00000
705.00000 678.00000
743.00000 547.00000
ID=Man_cit_d_nlp_03938
SCALE=0.009380
LM=12
36.00000 742.00000
495.00000 1220.00000
1329.00000 991.00000
1490.00000 986.00000
1495.00000 887.00000
1501.00000 774.00000
1321.00000 730.00000
1004.00000 529.00000
653.00000 496.00000
367.00000 537.00000
587.00000 774.00000
632.00000 624.00000
ID=Man_cit_d_nlp_03939
SCALE=0.009380
LM=12
131.00000 813.00000
618.00000 1229.00000
1371.00000 910.00000
1517.00000 899.00000
1513.00000 796.00000
1513.00000 699.00000
1336.00000 680.00000
1024.00000 525.00000
684.00000 532.00000
454.00000 582.00000
676.00000 784.00000
708.00000 645.00000
ID=Man_cit_d_nlp_03941
SCALE=0.010524
LM=12
167.00000 845.00000
673.00000 1220.00000
1437.00000 907.00000
1574.00000 914.00000
1576.00000 810.00000
1574.00000 705.00000
1399.00000 674.00000
1085.00000 512.00000
742.00000 535.00000
489.00000 593.00000
729.00000 781.00000
757.00000 652.00000
ID=Man_cit_d_nlp_03942
SCALE=0.010547
LM=12
129.00000 837.00000
590.00000 1202.00000
1364.00000 1004.00000
1529.00000 1012.00000
1543.00000 903.00000
1551.00000 801.00000
1377.00000 762.00000
1025.00000 586.00000
682.00000 584.00000
428.00000 613.00000
639.00000 819.00000
678.00000 680.00000
ID=Man_cit_d_nlp_03954
SCALE=0.010569
LM=12
15.00000 151.00000
162.00000 277.00000
418.00000 181.00000
469.00000 173.00000
466.00000 142.00000
466.00000 108.00000
408.00000 109.00000
312.00000 56.00000
197.00000 55.00000
119.00000 69.00000
185.00000 144.00000
195.00000 95.00000
ID=Man_cit_d_nlp_08014
SCALE=0.033777
LM=12
42.00000 143.00000
201.00000 282.00000
494.00000 178.00000
536.00000 170.00000
537.00000 135.00000
536.00000 101.00000
483.00000 99.00000
359.00000 45.00000
236.00000 48.00000
151.00000 59.00000
220.00000 139.00000
232.00000 89.00000
ID=Man_cit_d_nlp_08019
SCALE=0.032255
LM=12
11.00000 156.00000
167.00000 310.00000
431.00000 199.00000
482.00000 182.00000
479.00000 149.00000
476.00000 116.00000
421.00000 117.00000
302.00000 61.00000
206.00000 64.00000
111.00000 80.00000
184.00000 165.00000
195.00000 116.00000
ID=Man_cit_d_nlp_08022
SCALE=0.029760
LM=12
10.00000 168.00000
186.00000 290.00000
432.00000 198.00000
492.00000 191.00000
490.00000 158.00000
488.00000 123.00000
435.00000 117.00000
330.00000 59.00000
189.00000 69.00000
100.00000 88.00000
169.00000 160.00000
178.00000 106.00000
ID=Man_cit_d_nlp_08024
SCALE=0.031054
LM=12
10.00000 159.00000
168.00000 301.00000
455.00000 220.00000
505.00000 204.00000
495.00000 174.00000
494.00000 140.00000
451.00000 135.00000
331.00000 64.00000
204.00000 71.00000
113.00000 84.00000
184.00000 169.00000
200.00000 117.00000
ID=Man_cit_d_nlp_08029
SCALE=0.028734
LM=12
14.00000 171.00000
185.00000 299.00000
433.00000 207.00000
484.00000 202.00000
484.00000 172.00000
485.00000 140.00000
438.00000 132.00000
337.00000 65.00000
199.00000 67.00000
91.00000 101.00000
183.00000 159.00000
189.00000 114.00000
ID=Man_cit_d_nlp_08031
SCALE=0.030118
LM=12
1094.00000 905.00000
1540.00000 1395.00000
2431.00000 1172.00000
2552.00000 1167.00000
2592.00000 1050.00000
2603.00000 935.00000
2451.00000 892.00000
2105.00000 623.00000
1676.00000 591.00000
1421.00000 674.00000
1627.00000 922.00000
1673.00000 756.00000
ID=Man_cit_d_nlp_13349
SCALE=0.010874
LM=12
1097.00000 1041.00000
1474.00000 1526.00000
2345.00000 1379.00000
2524.00000 1420.00000
2537.00000 1292.00000
2535.00000 1168.00000
2363.00000 1144.00000
2010.00000 896.00000
1669.00000 842.00000
1408.00000 864.00000
1635.00000 1091.00000
1679.00000 969.00000
ID=Man_cit_d_nlp_13350
SCALE=0.014124
LM=12
890.00000 1185.00000
1450.00000 1594.00000
2472.00000 1253.00000
2619.00000 1245.00000
2617.00000 1103.00000
2615.00000 965.00000
2431.00000 952.00000
1981.00000 712.00000
1519.00000 689.00000
1226.00000 820.00000
1503.00000 1039.00000
1540.00000 860.00000
ID=Man_cit_d_nlp_13358
SCALE=0.009243
LM=12
1131.00000 1470.00000
1605.00000 1900.00000
2579.00000 1642.00000
2724.00000 1637.00000
2734.00000 1521.00000
2750.00000 1384.00000
2577.00000 1350.00000
2183.00000 1090.00000
1799.00000 1041.00000
1500.00000 1162.00000
1738.00000 1373.00000
1788.00000 1236.00000
ID=Man_cit_d_nlp_13370
SCALE=0.013586
LM=12
1301.00000 1429.00000
1689.00000 1944.00000
2571.00000 1827.00000
2734.00000 1828.00000
2735.00000 1718.00000
2752.00000 1600.00000
2612.00000 1578.00000
2264.00000 1348.00000
1940.00000 1238.00000
1677.00000 1210.00000
1864.00000 1527.00000
1932.00000 1364.00000
ID=Man_cit_d_nlp_13458
SCALE=0.010438
LM=12
496.00000 1705.00000
1207.00000 2382.00000
2517.00000 2052.00000
2701.00000 2061.00000
2719.00000 1874.00000
2764.00000 1694.00000
2530.00000 1628.00000
1983.00000 1252.00000
1411.00000 1233.00000
950.00000 1338.00000
1310.00000 1651.00000
1405.00000 1433.00000
ID=Man_cit_d_nlp_13676
SCALE=0.007440
LM=12
228.00000 1769.00000
935.00000 2389.00000
2341.00000 1936.00000
2551.00000 1906.00000
2549.00000 1713.00000
2551.00000 1531.00000
2305.00000 1544.00000
1649.00000 1203.00000
1057.00000 1205.00000
674.00000 1355.00000
989.00000 1636.00000
1038.00000 1409.00000
ID=Man_cit_d_nlp_13677
SCALE=0.007495
LM=12
139.00000 745.00000
629.00000 1141.00000
1416.00000 861.00000
1567.00000 856.00000
1569.00000 748.00000
1569.00000 642.00000
1421.00000 621.00000
1084.00000 442.00000
801.00000 440.00000
492.00000 481.00000
725.00000 700.00000
780.00000 566.00000
ID=Man_cit_g_nlp_03021
SCALE=0.010094
LM=12
102.00000 640.00000
562.00000 1056.00000
1334.00000 768.00000
1459.00000 750.00000
1462.00000 636.00000
1465.00000 547.00000
1324.00000 525.00000
1019.00000 354.00000
715.00000 359.00000
425.00000 396.00000
622.00000 604.00000
683.00000 468.00000
ID=Man_cit_g_nlp_03031
SCALE=0.010304
LM=12
157.00000 726.00000
645.00000 1134.00000
1410.00000 821.00000
1517.00000 811.00000
1519.00000 713.00000
1519.00000 613.00000
1362.00000 601.00000
1041.00000 430.00000
725.00000 442.00000
466.00000 465.00000
675.00000 698.00000
719.00000 563.00000
ID=Man_cit_g_nlp_03032
SCALE=0.010822
LM=12
112.00000 587.00000
617.00000 966.00000
1468.00000 699.00000
1593.00000 705.00000
1592.00000 593.00000
1593.00000 496.00000
1460.00000 462.00000
1134.00000 262.00000
781.00000 271.00000
482.00000 292.00000
703.00000 496.00000
757.00000 374.00000
ID=Man_cit_g_nlp_03038
SCALE=0.010522
LM=12
120.00000 685.00000
603.00000 1134.00000
1432.00000 828.00000
1542.00000 822.00000
1553.00000 711.00000
1558.00000 600.00000
1423.00000 595.00000
1088.00000 390.00000
764.00000 361.00000
443.00000 408.00000
725.00000 667.00000
764.00000 503.00000
ID=Man_cit_g_nlp_03041
SCALE=0.010040
LM=12
94.00000 588.00000
579.00000 1086.00000
1412.00000 815.00000
1544.00000 803.00000
1539.00000 691.00000
1539.00000 600.00000
1413.00000 563.00000
1078.00000 341.00000
718.00000 331.00000
443.00000 370.00000
646.00000 596.00000
728.00000 461.00000
ID=Man_cit_g_nlp_03043
SCALE=0.009615
LM=12
159.00000 664.00000
629.00000 1096.00000
1438.00000 830.00000
1586.00000 807.00000
1583.00000 698.00000
1579.00000 597.00000
1425.00000 577.00000
1097.00000 380.00000
753.00000 397.00000
472.00000 431.00000
711.00000 656.00000
763.00000 511.00000
ID=Man_cit_g_nlp_03044
SCALE=0.010101
LM=12
75.00000 505.00000
536.00000 984.00000
1431.00000 729.00000
1593.00000 732.00000
1593.00000 615.00000
1585.00000 515.00000
1422.00000 480.00000
1097.00000 281.00000
722.00000 271.00000
450.00000 288.00000
652.00000 541.00000
714.00000 383.00000
ID=Man_cit_g_nlp_03048
SCALE=0.009858
LM=12
96.00000 651.00000
582.00000 1079.00000
1438.00000 830.00000
1583.00000 821.00000
1588.00000 705.00000
1586.00000 603.00000
1441.00000 581.00000
1102.00000 361.00000
697.00000 360.00000
399.00000 402.00000
636.00000 645.00000
697.00000 493.00000
ID=Man_cit_g_nlp_03050
SCALE=0.009537
LM=12
140.00000 835.00000
638.00000 1253.00000
1393.00000 954.00000
1542.00000 946.00000
1542.00000 821.00000
1532.00000 717.00000
1378.00000 718.00000
1033.00000 559.00000
747.00000 563.00000
500.00000 594.00000
697.00000 830.00000
741.00000 688.00000
ID=Man_cit_g_nlp_03924
SCALE=0.009898
LM=12
84.00000 857.00000
593.00000 1276.00000
1393.00000 943.00000
1543.00000 913.00000
1538.00000 790.00000
1531.00000 702.00000
1365.00000 698.00000
1056.00000 541.00000
693.00000 561.00000
434.00000 594.00000
642.00000 835.00000
679.00000 678.00000
ID=Man_cit_g_nlp_03925
SCALE=0.009841
LM=12
155.00000 794.00000
666.00000 1220.00000
1401.00000 922.00000
1546.00000 911.00000
1542.00000 802.00000
1540.00000 697.00000
1395.00000 688.00000
1085.00000 521.00000
737.00000 541.00000
481.00000 564.00000
698.00000 783.00000
729.00000 649.00000
ID=Man_cit_g_nlp_03926
SCALE=0.010415
LM=12
137.00000 795.00000
575.00000 1222.00000
1304.00000 962.00000
1420.00000 944.00000
1405.00000 845.00000
1405.00000 753.00000
1281.00000 743.00000
1010.00000 567.00000
704.00000 599.00000
454.00000 599.00000
659.00000 816.00000
693.00000 679.00000
ID=Man_cit_g_nlp_03927 
SCALE=0.010161
LM=12
31.00000 86.00000
124.00000 191.00000
287.00000 144.00000
319.00000 140.00000
318.00000 117.00000
319.00000 96.00000
290.00000 93.00000
225.00000 46.00000
152.00000 39.00000
103.00000 45.00000
136.00000 96.00000
148.00000 67.00000
ID=Man_cit_g_nlp_08012
SCALE=0.052081
LM=12
52.00000 133.00000
212.00000 260.00000
441.00000 165.00000
489.00000 157.00000
484.00000 123.00000
480.00000 94.00000
431.00000 98.00000
329.00000 59.00000
233.00000 48.00000
157.00000 56.00000
216.00000 130.00000
228.00000 87.00000
ID=Man_cit_g_nlp_08013
SCALE=0.034482
LM=12
86.00000 132.00000
231.00000 246.00000
446.00000 148.00000
484.00000 139.00000
483.00000 110.00000
480.00000 85.00000
433.00000 86.00000
353.00000 47.00000
248.00000 54.00000
170.00000 63.00000
233.00000 124.00000
247.00000 85.00000
ID=Man_cit_g_nlp_08015
SCALE=0.033112
LM=12
23.00000 53.00000
103.00000 143.00000
265.00000 93.00000
295.00000 87.00000
293.00000 66.00000
292.00000 48.00000
259.00000 52.00000
200.00000 15.00000
131.00000 14.00000
86.00000 14.00000
122.00000 65.00000
131.00000 40.00000
ID=Man_cit_g_nlp_08016
SCALE=0.056176
LM=12
1460.00000 1444.00000
1835.00000 1808.00000
2595.00000 1611.00000
2712.00000 1615.00000
2722.00000 1515.00000
2738.00000 1413.00000
2610.00000 1382.00000
2293.00000 1169.00000
1979.00000 1180.00000
1749.00000 1223.00000
1943.00000 1455.00000
1998.00000 1316.00000
ID=Man_cit_g_nlp_13376
SCALE=0.013820
LM=12
1386.00000 1587.00000
1830.00000 2128.00000
2785.00000 1904.00000
2945.00000 1895.00000
2953.00000 1766.00000
2959.00000 1645.00000
2795.00000 1626.00000
2390.00000 1350.00000
2070.00000 1333.00000
1782.00000 1342.00000
2014.00000 1631.00000
2062.00000 1474.00000
ID=Man_cit_g_nlp_13460
SCALE=0.010564
LM=12
791.00000 1614.00000
1195.00000 1978.00000
1926.00000 1781.00000
2055.00000 1786.00000
2064.00000 1686.00000
2058.00000 1592.00000
1920.00000 1571.00000
1615.00000 1377.00000
1302.00000 1360.00000
1081.00000 1403.00000
1284.00000 1591.00000
1318.00000 1472.00000
ID=Man_cit_g_nlp_13946
SCALE=0.015228
LM=12
866.00000 1555.00000
1254.00000 1909.00000
1939.00000 1679.00000
2062.00000 1671.00000
2067.00000 1576.00000
2064.00000 1487.00000
1925.00000 1481.00000
1603.00000 1322.00000
1331.00000 1302.00000
1107.00000 1356.00000
1307.00000 1543.00000
1342.00000 1415.00000
ID=Man_cit_g_nlp_13947
SCALE=0.014969
LM=12
1083.00000 1602.00000
1568.00000 2268.00000
2718.00000 1999.00000
2908.00000 1974.00000
2906.00000 1821.00000
2895.00000 1685.00000
2722.00000 1674.00000
2273.00000 1421.00000
1829.00000 1361.00000
1506.00000 1393.00000
1781.00000 1729.00000
1855.00000 1554.00000
ID=Man_cit_g_nlp_14025
SCALE=0.010158
LM=12
1141.00000 1841.00000
1675.00000 2378.00000
2681.00000 2087.00000
2883.00000 2077.00000
2879.00000 1928.00000
2881.00000 1788.00000
2699.00000 1754.00000
2243.00000 1480.00000
1831.00000 1476.00000
1552.00000 1552.00000
1799.00000 1839.00000
1855.00000 1646.00000
ID=Man_cit_g_nlp_14026
SCALE=0.010162
LM=12
835.00000 1922.00000
1369.00000 2354.00000
2211.00000 1979.00000
2359.00000 1944.00000
2342.00000 1830.00000
2318.00000 1721.00000
2188.00000 1723.00000
1765.00000 1563.00000
1400.00000 1576.00000
1151.00000 1655.00000
1406.00000 1879.00000
1432.00000 1729.00000
ID=Man_cit_g_nlp_14029
SCALE=0.009998
LM=12
1586.00000 2062.00000
1886.00000 2441.00000
2484.00000 2295.00000
2603.00000 2303.00000
2625.00000 2230.00000
2640.00000 2165.00000
2487.00000 2130.00000
2251.00000 2009.00000
2033.00000 1958.00000
1882.00000 1955.00000
1998.00000 2151.00000
2033.00000 2056.00000
ID=Man_cit_g_nlp_14602
SCALE=0.011304
LM=12
391.00000 731.00000
823.00000 1038.00000
1517.00000 780.00000
1635.00000 770.00000
1636.00000 667.00000
1633.00000 578.00000
1513.00000 574.00000
1248.00000 444.00000
891.00000 473.00000
649.00000 500.00000
849.00000 695.00000
875.00000 571.00000
ID=Man_lab_d_lip_05002
SCALE=0.014121
LM=12
204.00000 790.00000
653.00000 1125.00000
1316.00000 908.00000
1462.00000 911.00000
1467.00000 816.00000
1482.00000 713.00000
1338.00000 701.00000
1059.00000 540.00000
718.00000 529.00000
486.00000 555.00000
702.00000 764.00000
724.00000 632.00000
ID=Man_lab_d_lip_05250
SCALE=0.014448
LM=12
269.00000 728.00000
731.00000 1136.00000
1524.00000 874.00000
1668.00000 869.00000
1666.00000 746.00000
1671.00000 632.00000
1538.00000 634.00000
1194.00000 433.00000
843.00000 416.00000
598.00000 467.00000
819.00000 726.00000
868.00000 583.00000
ID=Man_lab_d_lip_05600
SCALE=0.015286
LM=12
528.00000 880.00000
964.00000 1064.00000
1538.00000 816.00000
1662.00000 802.00000
1665.00000 721.00000
1663.00000 645.00000
1524.00000 645.00000
1270.00000 539.00000
964.00000 581.00000
750.00000 621.00000
972.00000 775.00000
984.00000 665.00000
ID=Man_lab_d_lip_05816
SCALE=0.014363
LM=12
289.00000 863.00000
850.00000 1159.00000
1589.00000 813.00000
1744.00000 791.00000
1753.00000 680.00000
1752.00000 570.00000
1570.00000 573.00000
1264.00000 419.00000
875.00000 458.00000
573.00000 556.00000
822.00000 772.00000
876.00000 630.00000
ID=Man_lab_d_lip_05818
SCALE=0.014408
LM=12
307.00000 775.00000
788.00000 1042.00000
1498.00000 780.00000
1628.00000 773.00000
1638.00000 677.00000
1645.00000 575.00000
1495.00000 565.00000
1183.00000 422.00000
823.00000 461.00000
574.00000 508.00000
820.00000 715.00000
857.00000 578.00000
ID=Man_lab_d_lip_05819
SCALE=0.014407
LM=12
413.00000 734.00000
765.00000 1004.00000
1390.00000 820.00000
1496.00000 816.00000
1501.00000 730.00000
1509.00000 648.00000
1394.00000 633.00000
1143.00000 492.00000
833.00000 493.00000
643.00000 515.00000
827.00000 709.00000
865.00000 599.00000
ID=Man_lab_d_lip_05825
SCALE=0.014364
LM=12
410.00000 700.00000
768.00000 963.00000
1346.00000 771.00000
1457.00000 760.00000
1458.00000 683.00000
1461.00000 604.00000
1340.00000 603.00000
1109.00000 492.00000
831.00000 479.00000
639.00000 502.00000
830.00000 679.00000
851.00000 567.00000
ID=Man_lab_d_lip_05826
SCALE=0.014322
LM=12
1422.00000 1100.00000
1863.00000 1433.00000
2577.00000 1231.00000
2718.00000 1240.00000
2733.00000 1129.00000
2731.00000 1029.00000
2590.00000 1023.00000
2266.00000 832.00000
2007.00000 811.00000
1728.00000 854.00000
1964.00000 1063.00000
1998.00000 930.00000
ID=Man_lab_d_lip_13345
SCALE=0.009560
LM=12
1427.00000 1034.00000
1837.00000 1350.00000
2521.00000 1179.00000
2633.00000 1183.00000
2643.00000 1083.00000
2643.00000 996.00000
2525.00000 979.00000
2218.00000 798.00000
1934.00000 781.00000
1745.00000 815.00000
1917.00000 1011.00000
1951.00000 892.00000
ID=Man_lab_d_lip_13346
SCALE=0.009360
LM=12
1242.00000 1214.00000
1665.00000 1572.00000
2381.00000 1455.00000
2505.00000 1473.00000
2523.00000 1378.00000
2535.00000 1284.00000
2401.00000 1258.00000
2116.00000 1046.00000
1812.00000 984.00000
1586.00000 995.00000
1765.00000 1212.00000
1805.00000 1075.00000
ID=Man_lab_d_lip_13351
SCALE=0.009276
LM=12
1027.00000 1189.00000
1537.00000 1483.00000
2274.00000 1207.00000
2408.00000 1206.00000
2406.00000 1100.00000
2405.00000 1008.00000
2254.00000 995.00000
1898.00000 858.00000
1563.00000 868.00000
1353.00000 914.00000
1561.00000 1105.00000
1577.00000 972.00000
ID=Man_lab_d_lip_13360
SCALE=0.009201
LM=12
1301.00000 1243.00000
1735.00000 1490.00000
2376.00000 1298.00000
2499.00000 1293.00000
2495.00000 1210.00000
2495.00000 1128.00000
2378.00000 1109.00000
2063.00000 961.00000
1802.00000 945.00000
1578.00000 991.00000
1801.00000 1155.00000
1813.00000 1033.00000
ID=Man_lab_d_lip_13363
SCALE=0.010674
LM=12
1579.00000 1481.00000
1883.00000 1764.00000
2418.00000 1662.00000
2519.00000 1670.00000
2524.00000 1600.00000
2528.00000 1532.00000
2437.00000 1522.00000
2227.00000 1388.00000
1994.00000 1335.00000
1827.00000 1338.00000
1958.00000 1520.00000
1977.00000 1430.00000
ID=Man_lab_d_lip_13378 
SCALE=0.011925
LM=12
650.00000 1726.00000
1195.00000 2137.00000
2147.00000 1819.00000
2289.00000 1790.00000
2283.00000 1670.00000
2263.00000 1533.00000
2115.00000 1536.00000
1721.00000 1341.00000
1281.00000 1341.00000
996.00000 1407.00000
1250.00000 1660.00000
1282.00000 1491.00000
ID=Man_lab_d_lip_13936
SCALE=0.013227
LM=12
840.00000 1871.00000
1566.00000 2309.00000
2527.00000 1837.00000
2698.00000 1811.00000
2690.00000 1669.00000
2679.00000 1529.00000
2481.00000 1552.00000
2020.00000 1358.00000
1601.00000 1386.00000
1274.00000 1466.00000
1561.00000 1769.00000
1613.00000 1576.00000
ID=Man_lab_d_lip_14027
SCALE=0.009171
LM=12
1342.00000 2305.00000
1970.00000 2741.00000
2922.00000 2369.00000
3097.00000 2342.00000
3081.00000 2216.00000
3065.00000 2078.00000
2897.00000 2084.00000
2477.00000 1871.00000
2013.00000 1898.00000
1712.00000 1954.00000
2017.00000 2222.00000
2048.00000 2055.00000
ID=Man_lab_d_lip_14598
SCALE=0.011090
LM=12
277.00000 757.00000
672.00000 1069.00000
1290.00000 847.00000
1417.00000 848.00000
1417.00000 752.00000
1419.00000 671.00000
1297.00000 649.00000
1019.00000 516.00000
724.00000 527.00000
508.00000 551.00000
706.00000 727.00000
729.00000 619.00000
ID=Man_lab_d_lip_05249
SCALE=0.014491
LM=12
310.00000 715.00000
697.00000 1047.00000
1320.00000 854.00000
1459.00000 851.00000
1458.00000 760.00000
1462.00000 679.00000
1329.00000 662.00000
1072.00000 534.00000
756.00000 515.00000
566.00000 538.00000
749.00000 730.00000
775.00000 614.00000
ID=Man_lab_d_lip_05251
SCALE=0.014492
LM=12
275.00000 733.00000
655.00000 1056.00000
1326.00000 838.00000
1441.00000 849.00000
1453.00000 752.00000
1463.00000 669.00000
1334.00000 646.00000
1086.00000 517.00000
735.00000 506.00000
516.00000 523.00000
726.00000 721.00000
765.00000 611.00000
ID=Man_lab_d_lip_05335
SCALE=0.014704
LM=12
383.00000 687.00000
827.00000 1009.00000
1503.00000 766.00000
1642.00000 763.00000
1638.00000 667.00000
1639.00000 573.00000
1495.00000 575.00000
1188.00000 439.00000
879.00000 445.00000
642.00000 469.00000
872.00000 653.00000
888.00000 533.00000
ID=Man_lab_d_lip_05598
SCALE=0.014285
LM=12
1299.00000 558.00000
1785.00000 1004.00000
2703.00000 835.00000
2850.00000 860.00000
2853.00000 739.00000
2858.00000 636.00000
2705.00000 611.00000
2283.00000 381.00000
1957.00000 306.00000
1677.00000 324.00000
1916.00000 562.00000
1954.00000 426.00000
ID=Man_lab_d_lip_13348
SCALE=0.007624
LM=12
1235.00000 1253.00000
1606.00000 1585.00000
2321.00000 1421.00000
2455.00000 1418.00000
2456.00000 1321.00000
2456.00000 1225.00000
2326.00000 1227.00000
2021.00000 1067.00000
1724.00000 1024.00000
1527.00000 1061.00000
1704.00000 1248.00000
1735.00000 1134.00000
ID=Man_lab_d_lip_13356
SCALE=0.009294
LM=12
1586.00000 944.00000
1878.00000 1201.00000
2440.00000 1079.00000
2529.00000 1069.00000
2535.00000 997.00000
2539.00000 930.00000
2438.00000 921.00000
2245.00000 804.00000
1982.00000 771.00000
1825.00000 788.00000
1958.00000 944.00000
1988.00000 855.00000
ID=Man_lab_d_lip_13357
SCALE=0.010819
LM=12
1086.00000 1751.00000
1390.00000 1952.00000
1899.00000 1768.00000
1987.00000 1756.00000
1989.00000 1696.00000
1989.00000 1628.00000
1894.00000 1625.00000
1647.00000 1535.00000
1434.00000 1537.00000
1281.00000 1580.00000
1437.00000 1717.00000
1449.00000 1633.00000
ID=Man_lab_d_lip_13933
SCALE=0.012917
LM=12
1346.00000 1131.00000
1737.00000 1471.00000
2460.00000 1277.00000
2603.00000 1271.00000
2606.00000 1173.00000
2600.00000 1084.00000
2457.00000 1069.00000
2126.00000 911.00000
1872.00000 917.00000
1658.00000 932.00000
1864.00000 1134.00000
1876.00000 1018.00000
ID=Man_lab_g_lip_13361
SCALE=0.009176
LM=12
1389.00000 1284.00000
1753.00000 1594.00000
2450.00000 1426.00000
2583.00000 1408.00000
2577.00000 1327.00000
2573.00000 1243.00000
2451.00000 1243.00000
2120.00000 1117.00000
1888.00000 1085.00000
1679.00000 1100.00000
1852.00000 1298.00000
1880.00000 1186.00000
ID=Man_lab_g_lip_13362
SCALE=0.010558
LM=12
702.00000 1003.00000
1232.00000 1393.00000
1978.00000 1147.00000
2091.00000 1157.00000
2091.00000 1043.00000
2103.00000 924.00000
1989.00000 912.00000
1681.00000 706.00000
1331.00000 668.00000
1100.00000 728.00000
1298.00000 959.00000
1331.00000 811.00000
ID=Mas_cit_d_lip_00033
SCALE=0.009572
LM=12
349.00000 822.00000
834.00000 1063.00000
1480.00000 803.00000
1598.00000 800.00000
1595.00000 709.00000
1595.00000 618.00000
1462.00000 632.00000
1168.00000 514.00000
868.00000 516.00000
620.00000 559.00000
831.00000 722.00000
865.00000 609.00000
ID=Mas_cit_d_lip_03497
SCALE=0.010867
LM=12
209.00000 842.00000
672.00000 1111.00000
1376.00000 887.00000
1518.00000 885.00000
1514.00000 796.00000
1518.00000 708.00000
1377.00000 693.00000
1073.00000 549.00000
752.00000 571.00000
517.00000 617.00000
717.00000 788.00000
741.00000 680.00000
ID=Mas_cit_d_lip_03516
SCALE=0.008488
LM=12
1176.00000 1220.00000
1674.00000 1557.00000
2473.00000 1343.00000
2642.00000 1327.00000
2647.00000 1217.00000
2630.00000 1103.00000
2475.00000 1119.00000
2068.00000 935.00000
1775.00000 910.00000
1510.00000 954.00000
1766.00000 1131.00000
1782.00000 1013.00000
ID=Mas_cit_d_lip_13896 
SCALE=0.007326
LM=12
352.00000 1061.00000
923.00000 1475.00000
1804.00000 1118.00000
1991.00000 1073.00000
1962.00000 958.00000
1935.00000 847.00000
1790.00000 862.00000
1437.00000 689.00000
972.00000 712.00000
662.00000 791.00000
928.00000 995.00000
952.00000 852.00000
ID=Mas_cit_d_nlp_00032
SCALE=0.007812
LM=12
724.00000 943.00000
1244.00000 1346.00000
2077.00000 1051.00000
2208.00000 1040.00000
2220.00000 930.00000
2227.00000 829.00000
2082.00000 808.00000
1719.00000 652.00000
1331.00000 656.00000
1053.00000 719.00000
1323.00000 921.00000
1358.00000 797.00000
ID=Mas_cit_d_nlp_00034
SCALE=0.006886
LM=12
722.00000 810.00000
1173.00000 1206.00000
1921.00000 1039.00000
2054.00000 1048.00000
2072.00000 948.00000
2093.00000 852.00000
1950.00000 826.00000
1619.00000 626.00000
1282.00000 619.00000
1063.00000 638.00000
1246.00000 863.00000
1290.00000 735.00000
ID=Mas_cit_d_nlp_00035
SCALE=0.008586
LM=12
658.00000 879.00000
1127.00000 1289.00000
1942.00000 1063.00000
2078.00000 1067.00000
2082.00000 956.00000
2093.00000 848.00000
1958.00000 834.00000
1640.00000 673.00000
1273.00000 638.00000
1023.00000 675.00000
1230.00000 907.00000
1270.00000 773.00000
ID=Mas_cit_d_nlp_00036
SCALE=0.008492
LM=12
812.00000 998.00000
1282.00000 1331.00000
1979.00000 1070.00000
2100.00000 1056.00000
2103.00000 967.00000
2110.00000 874.00000
1973.00000 869.00000
1665.00000 727.00000
1351.00000 737.00000
1090.00000 777.00000
1312.00000 964.00000
1340.00000 848.00000
ID=Mas_cit_d_nlp_00037
SCALE=0.008511
LM=12
695.00000 810.00000
1132.00000 1179.00000
1843.00000 995.00000
1992.00000 979.00000
1997.00000 880.00000
1986.00000 783.00000
1849.00000 783.00000
1548.00000 626.00000
1233.00000 604.00000
1008.00000 610.00000
1194.00000 810.00000
1233.00000 684.00000
ID=Mas_cit_d_nlp_00039
SCALE=0.008542
LM=12
85.00000 701.00000
581.00000 1068.00000
1306.00000 812.00000
1450.00000 803.00000
1450.00000 705.00000
1456.00000 610.00000
1305.00000 600.00000
996.00000 462.00000
612.00000 446.00000
382.00000 482.00000
591.00000 696.00000
612.00000 551.00000
ID=Mas_cit_d_nlp_03499
SCALE=0.008817
LM=12
224.00000 694.00000
707.00000 1042.00000
1491.00000 765.00000
1640.00000 748.00000
1641.00000 650.00000
1640.00000 547.00000
1490.00000 533.00000
1154.00000 394.00000
775.00000 415.00000
540.00000 461.00000
771.00000 649.00000
800.00000 508.00000
ID=Mas_cit_d_nlp_03500
SCALE=0.008817
LM=12
182.00000 838.00000
665.00000 1142.00000
1324.00000 813.00000
1455.00000 778.00000
1465.00000 681.00000
1459.00000 589.00000
1318.00000 596.00000
1032.00000 497.00000
666.00000 508.00000
440.00000 592.00000
679.00000 754.00000
686.00000 636.00000
ID=Mas_cit_d_nlp_03501
SCALE=0.008591
LM=12
231.00000 749.00000
685.00000 1012.00000
1295.00000 725.00000
1390.00000 712.00000
1401.00000 631.00000
1409.00000 551.00000
1276.00000 541.00000
991.00000 440.00000
691.00000 465.00000
481.00000 528.00000
675.00000 693.00000
700.00000 586.00000
ID=Mas_cit_d_nlp_03505
SCALE=0.009208
LM=12
141.00000 820.00000
603.00000 1107.00000
1239.00000 855.00000
1362.00000 842.00000
1351.00000 760.00000
1344.00000 674.00000
1228.00000 675.00000
900.00000 563.00000
630.00000 572.00000
409.00000 614.00000
600.00000 786.00000
619.00000 673.00000
ID=Mas_cit_d_nlp_03508
SCALE=0.009727
LM=12
412.00000 651.00000
883.00000 956.00000
1493.00000 744.00000
1610.00000 738.00000
1613.00000 648.00000
1615.00000 562.00000
1491.00000 554.00000
1235.00000 444.00000
967.00000 438.00000
734.00000 452.00000
920.00000 650.00000
954.00000 535.00000
ID=Mas_cit_d_nlp_03535
SCALE=0.008865
LM=12
511.00000 770.00000
949.00000 1049.00000
1536.00000 769.00000
1660.00000 740.00000
1657.00000 657.00000
1647.00000 571.00000
1520.00000 582.00000
1214.00000 497.00000
965.00000 526.00000
794.00000 569.00000
971.00000 736.00000
983.00000 611.00000
ID=Mas_cit_d_nlp_03542
SCALE=0.009409
LM=12
60.00000 785.00000
614.00000 1187.00000
1378.00000 875.00000
1524.00000 853.00000
1522.00000 742.00000
1507.00000 628.00000
1378.00000 644.00000
1036.00000 504.00000
659.00000 516.00000
420.00000 571.00000
631.00000 782.00000
673.00000 650.00000
ID=Mas_cit_d_nlp_03544
SCALE=0.008089
LM=12
114.00000 664.00000
515.00000 1067.00000
1244.00000 881.00000
1384.00000 875.00000
1381.00000 788.00000
1381.00000 697.00000
1252.00000 695.00000
976.00000 534.00000
667.00000 519.00000
443.00000 529.00000
613.00000 739.00000
659.00000 627.00000
ID=Mas_cit_d_nlp_03547
SCALE=0.008114
LM=12
52.00000 737.00000
498.00000 1083.00000
1181.00000 850.00000
1298.00000 837.00000
1305.00000 753.00000
1308.00000 652.00000
1200.00000 642.00000
923.00000 496.00000
570.00000 492.00000
388.00000 537.00000
575.00000 726.00000
603.00000 613.00000
ID=Mas_cit_d_nlp_03550
SCALE=0.007870
LM=12
136.00000 943.00000
563.00000 1237.00000
1228.00000 970.00000
1324.00000 950.00000
1315.00000 865.00000
1300.00000 784.00000
1192.00000 789.00000
872.00000 660.00000
613.00000 698.00000
384.00000 753.00000
590.00000 895.00000
608.00000 791.00000
ID=Mas_cit_d_nlp_03554
SCALE=0.007174
LM=12
100.00000 695.00000
421.00000 988.00000
1021.00000 852.00000
1104.00000 847.00000
1109.00000 777.00000
1116.00000 704.00000
1026.00000 687.00000
845.00000 576.00000
561.00000 565.00000
336.00000 571.00000
508.00000 742.00000
536.00000 645.00000
ID=Mas_cit_d_nlp_03557
SCALE=0.007163
LM=12
1377.00000 1195.00000
1745.00000 1547.00000
2431.00000 1410.00000
2577.00000 1407.00000
2565.00000 1308.00000
2547.00000 1213.00000
2429.00000 1211.00000
2143.00000 1053.00000
1891.00000 997.00000
1696.00000 1020.00000
1863.00000 1200.00000
1899.00000 1092.00000
ID=Mas_cit_d_nlp_13897
SCALE=0.010240
LM=12
970.00000 1632.00000
1374.00000 1999.00000
2037.00000 1786.00000
2158.00000 1795.00000
2164.00000 1706.00000
2167.00000 1615.00000
2038.00000 1599.00000
1725.00000 1462.00000
1449.00000 1438.00000
1287.00000 1470.00000
1448.00000 1645.00000
1470.00000 1535.00000
ID=Mas_cit_d_nlp_13900
SCALE=0.010077
LM=12
1135.00000 1580.00000
1492.00000 1911.00000
2160.00000 1728.00000
2251.00000 1724.00000
2242.00000 1637.00000
2242.00000 1557.00000
2149.00000 1547.00000
1845.00000 1400.00000
1581.00000 1386.00000
1407.00000 1409.00000
1575.00000 1598.00000
1591.00000 1471.00000
ID=Mas_cit_d_nlp_13901
SCALE=0.010246
LM=12
580.00000 1571.00000
1041.00000 1874.00000
1732.00000 1627.00000
1858.00000 1594.00000
1837.00000 1500.00000
1810.00000 1409.00000
1703.00000 1437.00000
1341.00000 1332.00000
1057.00000 1302.00000
880.00000 1352.00000
1065.00000 1535.00000
1073.00000 1413.00000
ID=Mas_cit_d_nlp_13917
SCALE=0.008800
LM=12
609.00000 1607.00000
915.00000 1936.00000
1587.00000 1799.00000
1701.00000 1792.00000
1697.00000 1713.00000
1690.00000 1633.00000
1589.00000 1628.00000
1305.00000 1464.00000
1049.00000 1436.00000
859.00000 1463.00000
1025.00000 1655.00000
1052.00000 1554.00000
ID=Mas_cit_d_nlp_13918
SCALE=0.010078
LM=12
976.00000 1558.00000
1279.00000 1858.00000
1865.00000 1708.00000
1951.00000 1697.00000
1951.00000 1629.00000
1948.00000 1563.00000
1870.00000 1553.00000
1602.00000 1404.00000
1367.00000 1403.00000
1199.00000 1428.00000
1337.00000 1577.00000
1361.00000 1503.00000
ID=Mas_cit_d_nlp_13921
SCALE=0.010160
LM=12
690.00000 1585.00000
1153.00000 2048.00000
2065.00000 1796.00000
2226.00000 1771.00000
2220.00000 1654.00000
2207.00000 1543.00000
2041.00000 1546.00000
1626.00000 1379.00000
1268.00000 1339.00000
1022.00000 1368.00000
1264.00000 1594.00000
1302.00000 1456.00000
ID=Mas_cit_d_nlp_13922
SCALE=0.012786
LM=12
996.00000 1122.00000
1482.00000 1536.00000
2436.00000 1331.00000
2614.00000 1309.00000
2588.00000 1198.00000
2571.00000 1091.00000
2438.00000 1089.00000
2014.00000 879.00000
1672.00000 828.00000
1431.00000 838.00000
1608.00000 1089.00000
1657.00000 959.00000
ID=Mas_cit_g_lip_13895
SCALE=0.005952
LM=12
1259.00000 1488.00000
1503.00000 1693.00000
1953.00000 1608.00000
2026.00000 1612.00000
2028.00000 1559.00000
2033.00000 1499.00000
1972.00000 1490.00000
1779.00000 1365.00000
1588.00000 1341.00000
1461.00000 1361.00000
1564.00000 1482.00000
1589.00000 1418.00000
ID=Mas_cit_g_lip_13902 
SCALE=0.010180
LM=12
1072.00000 1415.00000
1301.00000 1718.00000
1866.00000 1699.00000
1948.00000 1711.00000
1963.00000 1646.00000
1983.00000 1575.00000
1901.00000 1557.00000
1689.00000 1374.00000
1489.00000 1319.00000
1331.00000 1300.00000
1442.00000 1485.00000
1477.00000 1410.00000
ID=Mas_cit_g_lip_13903
SCALE=0.008734
LM=12
811.00000 1431.00000
1162.00000 1758.00000
1828.00000 1606.00000
1930.00000 1595.00000
1918.00000 1513.00000
1910.00000 1431.00000
1815.00000 1427.00000
1526.00000 1272.00000
1262.00000 1239.00000
1065.00000 1268.00000
1233.00000 1457.00000
1257.00000 1350.00000
ID=Mas_cit_g_lip_13908
SCALE=0.008906
LM=12
808.00000 1612.00000
1091.00000 1860.00000
1639.00000 1745.00000
1738.00000 1738.00000
1734.00000 1670.00000
1729.00000 1602.00000
1648.00000 1592.00000
1399.00000 1469.00000
1181.00000 1439.00000
1039.00000 1449.00000
1157.00000 1611.00000
1184.00000 1533.00000
ID=Mas_cit_g_lip_13911
SCALE=0.010161
LM=12
805.00000 1630.00000
1048.00000 1875.00000
1539.00000 1787.00000
1627.00000 1783.00000
1630.00000 1722.00000
1625.00000 1662.00000
1554.00000 1651.00000
1342.00000 1515.00000
1153.00000 1495.00000
995.00000 1515.00000
1144.00000 1643.00000
1160.00000 1565.00000
ID=Mas_cit_g_lip_13912
SCALE=0.008709
LM=12
85.00000 650.00000
629.00000 1014.00000
1349.00000 786.00000
1509.00000 758.00000
1495.00000 667.00000
1475.00000 575.00000
1358.00000 562.00000
1061.00000 408.00000
694.00000 383.00000
476.00000 414.00000
662.00000 625.00000
683.00000 497.00000
ID=Mas_cit_g_nlp_03496
SCALE=0.008141
LM=12
220.00000 759.00000
735.00000 1030.00000
1440.00000 764.00000
1575.00000 757.00000
1572.00000 667.00000
1566.00000 565.00000
1428.00000 563.00000
1122.00000 438.00000
758.00000 446.00000
547.00000 491.00000
751.00000 676.00000
777.00000 547.00000
ID=Mas_cit_g_nlp_03534
SCALE=0.008489
LM=12
25.00000 166.00000
154.00000 239.00000
345.00000 171.00000
382.00000 169.00000
383.00000 145.00000
384.00000 119.00000
347.00000 118.00000
261.00000 86.00000
167.00000 96.00000
100.00000 105.00000
163.00000 156.00000
169.00000 125.00000
ID=Mas_cit_g_nlp_08436
SCALE=0.038457
LM=12
1185.00000 1461.00000
1536.00000 1793.00000
2177.00000 1648.00000
2288.00000 1623.00000
2283.00000 1541.00000
2273.00000 1466.00000
2173.00000 1462.00000
1873.00000 1307.00000
1648.00000 1288.00000
1456.00000 1317.00000
1628.00000 1493.00000
1655.00000 1398.00000
ID=Mas_cit_g_nlp_13904
SCALE=0.007262
LM=12
508.00000 1604.00000
853.00000 1914.00000
1481.00000 1780.00000
1583.00000 1775.00000
1588.00000 1697.00000
1583.00000 1618.00000
1488.00000 1605.00000
1211.00000 1416.00000
975.00000 1414.00000
771.00000 1450.00000
933.00000 1616.00000
967.00000 1518.00000
ID=Mas_cit_g_nlp_13905
SCALE=0.007235
LM=12
572.00000 1639.00000
984.00000 2005.00000
1733.00000 1774.00000
1858.00000 1769.00000
1852.00000 1677.00000
1858.00000 1578.00000
1719.00000 1568.00000
1364.00000 1408.00000
1088.00000 1392.00000
885.00000 1424.00000
1083.00000 1619.00000
1103.00000 1496.00000
ID=Mas_cit_g_nlp_13910
SCALE=0.010330
LM=12
851.00000 1559.00000
1163.00000 1853.00000
1745.00000 1721.00000
1838.00000 1722.00000
1838.00000 1652.00000
1838.00000 1584.00000
1745.00000 1563.00000
1488.00000 1415.00000
1257.00000 1403.00000
1127.00000 1429.00000
1233.00000 1575.00000
1259.00000 1484.00000
ID=Mas_cit_g_nlp_13914
SCALE=0.008709
LM=12
698.00000 1253.00000
1345.00000 1717.00000
2413.00000 1318.00000
2599.00000 1295.00000
2591.00000 1148.00000
2591.00000 1015.00000
2385.00000 1001.00000
1878.00000 769.00000
1444.00000 792.00000
1262.00000 840.00000
1443.00000 1154.00000
1473.00000 944.00000
ID=Mas_cit_g_nlp_14188
SCALE=0.005311
LM=12
335.00000 1118.00000
1154.00000 1818.00000
2665.00000 1377.00000
2898.00000 1368.00000
2882.00000 1177.00000
2887.00000 991.00000
2627.00000 965.00000
1910.00000 667.00000
1330.00000 675.00000
925.00000 757.00000
1288.00000 1113.00000
1349.00000 851.00000
ID=Mas_cit_g_nlp_14189
SCALE=0.004307
LM=12
700.00000 1094.00000
1351.00000 1711.00000
2573.00000 1382.00000
2723.00000 1370.00000
2717.00000 1220.00000
2717.00000 1070.00000
2549.00000 1051.00000
2014.00000 758.00000
1556.00000 708.00000
1296.00000 809.00000
1509.00000 1101.00000
1559.00000 897.00000
ID=Mas_cit_g_nlp_14190
SCALE=0.004262
LM=12
786.00000 1209.00000
1366.00000 1730.00000
2387.00000 1455.00000
2526.00000 1437.00000
2521.00000 1315.00000
2531.00000 1199.00000
2376.00000 1164.00000
1919.00000 909.00000
1521.00000 888.00000
1253.00000 933.00000
1501.00000 1205.00000
1559.00000 1052.00000
ID=Mas_cit_g_nlp_14191
SCALE=0.004265
LM=12
1179.00000 1962.00000
1766.00000 2492.00000
2811.00000 2226.00000
3006.00000 2228.00000
3012.00000 2104.00000
3027.00000 1948.00000
2840.00000 1919.00000
2452.00000 1679.00000
1888.00000 1611.00000
1559.00000 1672.00000
1865.00000 1949.00000
1894.00000 1801.00000
ID=Mas_cit_g_nlp_14718
SCALE=0.009608
LM=12
1440.00000 1832.00000
1948.00000 2371.00000
2930.00000 2206.00000
3118.00000 2225.00000
3125.00000 2101.00000
3152.00000 1975.00000
2970.00000 1945.00000
2569.00000 1664.00000
2167.00000 1603.00000
1906.00000 1621.00000
2118.00000 1908.00000
2165.00000 1751.00000
ID=Mas_cit_g_nlp_14722
SCALE=0.006841
LM=12
941.00000 1451.00000
1450.00000 2015.00000
2475.00000 1823.00000
2619.00000 1843.00000
2653.00000 1720.00000
2697.00000 1554.00000
2513.00000 1545.00000
2075.00000 1263.00000
1643.00000 1180.00000
1354.00000 1228.00000
1597.00000 1517.00000
1669.00000 1329.00000
ID=Mas_cit_g_nlp_14725
SCALE=0.006823
LM=12
340.00000 1161.00000
927.00000 1593.00000
1896.00000 1260.00000
2076.00000 1235.00000
2084.00000 1115.00000
2094.00000 1005.00000
1904.00000 965.00000
1463.00000 726.00000
964.00000 735.00000
617.00000 867.00000
941.00000 1079.00000
980.00000 921.00000
ID=Nic_cit_d_nlp_00833
SCALE=0.009782
LM=12
316.00000 1034.00000
890.00000 1508.00000
1970.00000 1174.00000
2131.00000 1156.00000
2147.00000 1024.00000
2142.00000 900.00000
1969.00000 884.00000
1461.00000 673.00000
996.00000 680.00000
659.00000 754.00000
949.00000 1018.00000
985.00000 860.00000
ID=Nic_cit_d_nlp_00834
SCALE=0.007987
LM=12
257.00000 965.00000
970.00000 1440.00000
1940.00000 1084.00000
2141.00000 1088.00000
2149.00000 942.00000
2149.00000 816.00000
1949.00000 785.00000
1476.00000 506.00000
1001.00000 551.00000
594.00000 648.00000
918.00000 903.00000
961.00000 721.00000
ID=Nic_cit_d_nlp_00835
SCALE=0.008787
LM=12
271.00000 976.00000
915.00000 1543.00000
1993.00000 1197.00000
2204.00000 1174.00000
2213.00000 1036.00000
2189.00000 889.00000
1972.00000 886.00000
1497.00000 670.00000
1063.00000 660.00000
664.00000 706.00000
956.00000 992.00000
1010.00000 805.00000
ID=Nic_cit_d_nlp_00836 
SCALE=0.009690
LM=12
165.00000 630.00000
678.00000 1037.00000
1482.00000 734.00000
1598.00000 726.00000
1601.00000 618.00000
1606.00000 522.00000
1477.00000 506.00000
1125.00000 327.00000
774.00000 358.00000
458.00000 399.00000
714.00000 621.00000
747.00000 483.00000
ID=Nic_cit_d_nlp_03304
SCALE=0.010136
LM=12
166.00000 600.00000
615.00000 1051.00000
1425.00000 740.00000
1582.00000 726.00000
1577.00000 612.00000
1564.00000 506.00000
1403.00000 496.00000
1046.00000 314.00000
690.00000 310.00000
427.00000 386.00000
674.00000 629.00000
693.00000 480.00000
ID=Nic_cit_d_nlp_03600
SCALE=0.013508
LM=12
115.00000 627.00000
574.00000 990.00000
1342.00000 750.00000
1460.00000 738.00000
1459.00000 635.00000
1467.00000 546.00000
1341.00000 535.00000
1034.00000 340.00000
650.00000 330.00000
380.00000 398.00000
656.00000 618.00000
677.00000 485.00000
ID=Nic_cit_d_nlp_03601
SCALE=0.013122
LM=12
152.00000 798.00000
651.00000 1177.00000
1481.00000 871.00000
1640.00000 850.00000
1639.00000 740.00000
1642.00000 642.00000
1481.00000 630.00000
1079.00000 467.00000
693.00000 488.00000
386.00000 560.00000
718.00000 768.00000
735.00000 629.00000
ID=Nic_cit_d_nlp_03610
SCALE=0.016178
LM=12
296.00000 733.00000
738.00000 1085.00000
1451.00000 844.00000
1581.00000 846.00000
1586.00000 742.00000
1599.00000 649.00000
1456.00000 631.00000
1116.00000 480.00000
788.00000 517.00000
580.00000 538.00000
791.00000 748.00000
804.00000 624.00000
ID=Nic_cit_d_nlp_03613
SCALE=0.013584
LM=12
349.00000 794.00000
693.00000 1135.00000
1453.00000 934.00000
1589.00000 915.00000
1586.00000 824.00000
1582.00000 742.00000
1461.00000 725.00000
1140.00000 537.00000
781.00000 540.00000
526.00000 610.00000
760.00000 770.00000
777.00000 661.00000
ID=Nic_cit_d_nlp_03614 
SCALE=0.013329
LM=12
241.00000 738.00000
712.00000 1062.00000
1450.00000 802.00000
1582.00000 788.00000
1586.00000 684.00000
1584.00000 584.00000
1444.00000 578.00000
1090.00000 430.00000
770.00000 478.00000
503.00000 513.00000
733.00000 737.00000
774.00000 603.00000
ID=Nic_cit_d_nlp_03669
SCALE=0.011848
LM=12
64.00000 857.00000
544.00000 1260.00000
1386.00000 959.00000
1522.00000 942.00000
1518.00000 843.00000
1505.00000 730.00000
1351.00000 742.00000
1019.00000 568.00000
631.00000 636.00000
356.00000 672.00000
599.00000 907.00000
629.00000 764.00000
ID=Nic_cit_d_nlp_03683
SCALE=0.011627
LM=12
90.00000 722.00000
568.00000 1130.00000
1431.00000 866.00000
1606.00000 838.00000
1596.00000 733.00000
1592.00000 620.00000
1421.00000 628.00000
1055.00000 489.00000
673.00000 515.00000
389.00000 505.00000
647.00000 760.00000
679.00000 614.00000
ID=Nic_cit_d_nlp_03685
SCALE=0.011682
LM=12
135.00000 782.00000
580.00000 1184.00000
1427.00000 930.00000
1578.00000 942.00000
1595.00000 837.00000
1605.00000 732.00000
1420.00000 707.00000
1082.00000 555.00000
733.00000 544.00000
438.00000 577.00000
702.00000 853.00000
747.00000 763.00000
ID=Nic_cit_d_nlp_03702 
SCALE=0.011570
LM=12
130.00000 835.00000
641.00000 1163.00000
1463.00000 830.00000
1590.00000 823.00000
1587.00000 717.00000
1591.00000 613.00000
1447.00000 604.00000
1108.00000 440.00000
678.00000 509.00000
426.00000 581.00000
675.00000 786.00000
693.00000 634.00000
ID=Nic_cit_d_nlp_03704
SCALE=0.011464
LM=12
162.00000 642.00000
642.00000 1004.00000
1438.00000 710.00000
1572.00000 693.00000
1566.00000 597.00000
1563.00000 488.00000
1407.00000 505.00000
1033.00000 342.00000
731.00000 383.00000
432.00000 435.00000
701.00000 638.00000
721.00000 519.00000
ID=Nic_cit_d_nlp_03722
SCALE=0.011414
LM=12
178.00000 677.00000
649.00000 996.00000
1374.00000 684.00000
1514.00000 646.00000
1517.00000 549.00000
1506.00000 459.00000
1354.00000 480.00000
1020.00000 346.00000
685.00000 397.00000
446.00000 460.00000
670.00000 672.00000
679.00000 528.00000
ID=Nic_cit_d_nlp_03726
SCALE=0.011932
LM=12
138.00000 547.00000
512.00000 815.00000
1130.00000 576.00000
1243.00000 574.00000
1247.00000 483.00000
1250.00000 410.00000
1122.00000 384.00000
896.00000 261.00000
562.00000 268.00000
379.00000 324.00000
536.00000 499.00000
551.00000 374.00000
ID=Nic_cit_d_nlp_03737
SCALE=0.014836
LM=12
118.00000 590.00000
552.00000 963.00000
1268.00000 741.00000
1410.00000 729.00000
1409.00000 636.00000
1406.00000 549.00000
1272.00000 536.00000
953.00000 382.00000
595.00000 375.00000
372.00000 379.00000
583.00000 588.00000
598.00000 473.00000
ID=Nic_cit_d_nlp_03740
SCALE=0.014860
LM=12
115.00000 645.00000
542.00000 961.00000
1298.00000 720.00000
1435.00000 693.00000
1427.00000 596.00000
1425.00000 492.00000
1302.00000 475.00000
960.00000 278.00000
593.00000 308.00000
364.00000 376.00000
557.00000 564.00000
594.00000 447.00000
ID=Nic_cit_d_nlp_03743
SCALE=0.014718
LM=12
99.00000 650.00000
561.00000 895.00000
1286.00000 597.00000
1419.00000 576.00000
1411.00000 479.00000
1411.00000 388.00000
1274.00000 371.00000
931.00000 226.00000
541.00000 283.00000
324.00000 391.00000
528.00000 519.00000
542.00000 409.00000
ID=Nic_cit_d_nlp_03745
SCALE=0.013332
LM=12
113.00000 517.00000
483.00000 824.00000
1215.00000 595.00000
1348.00000 580.00000
1345.00000 490.00000
1339.00000 404.00000
1206.00000 394.00000
920.00000 237.00000
532.00000 240.00000
321.00000 310.00000
483.00000 467.00000
517.00000 361.00000
ID=Nic_cit_d_nlp_03746
SCALE=0.014399
LM=12
85.00000 525.00000
423.00000 831.00000
1154.00000 632.00000
1277.00000 600.00000
1271.00000 515.00000
1263.00000 433.00000
1140.00000 420.00000
843.00000 264.00000
460.00000 253.00000
272.00000 347.00000
417.00000 489.00000
440.00000 379.00000
ID=Nic_cit_d_nlp_03747
SCALE=0.014481
LM=12
90.00000 492.00000
442.00000 834.00000
1217.00000 632.00000
1330.00000 593.00000
1333.00000 505.00000
1330.00000 424.00000
1212.00000 397.00000
896.00000 206.00000
522.00000 204.00000
341.00000 291.00000
484.00000 455.00000
502.00000 344.00000
ID=Nic_cit_d_nlp_03748
SCALE=0.013089
LM=12
110.00000 528.00000
414.00000 901.00000
1193.00000 774.00000
1302.00000 733.00000
1306.00000 648.00000
1304.00000 560.00000
1212.00000 535.00000
939.00000 315.00000
529.00000 290.00000
340.00000 371.00000
490.00000 533.00000
513.00000 424.00000
ID=Nic_cit_d_nlp_03749
SCALE=0.013020
LM=12
174.00000 733.00000
579.00000 1071.00000
1342.00000 819.00000
1481.00000 807.00000
1473.00000 714.00000
1461.00000 629.00000
1334.00000 613.00000
1043.00000 459.00000
687.00000 495.00000
453.00000 543.00000
643.00000 749.00000
682.00000 618.00000
ID=Nic_cit_d_nlp_04009
SCALE=0.011083
LM=12
114.00000 851.00000
558.00000 1176.00000
1314.00000 902.00000
1445.00000 874.00000
1445.00000 782.00000
1445.00000 686.00000
1328.00000 680.00000
1003.00000 499.00000
651.00000 537.00000
380.00000 618.00000
605.00000 802.00000
647.00000 668.00000
ID=Nic_cit_d_nlp_04011
SCALE=0.012553
LM=12
147.00000 874.00000
578.00000 1184.00000
1338.00000 913.00000
1461.00000 887.00000
1461.00000 793.00000
1455.00000 703.00000
1341.00000 688.00000
1015.00000 525.00000
677.00000 551.00000
397.00000 633.00000
641.00000 814.00000
674.00000 696.00000
ID=Nic_cit_d_nlp_04012
SCALE=0.012428
LM=12
122.00000 805.00000
545.00000 1171.00000
1277.00000 882.00000
1375.00000 869.00000
1385.00000 790.00000
1390.00000 712.00000
1292.00000 676.00000
973.00000 481.00000
649.00000 543.00000
377.00000 584.00000
627.00000 811.00000
654.00000 688.00000
ID=Nic_cit_d_nlp_04013
SCALE=0.012686
LM=12
199.00000 779.00000
608.00000 1154.00000
1398.00000 941.00000
1526.00000 933.00000
1529.00000 833.00000
1529.00000 740.00000
1406.00000 721.00000
1063.00000 534.00000
741.00000 551.00000
506.00000 572.00000
687.00000 808.00000
724.00000 675.00000
ID=Nic_cit_d_nlp_04015
SCALE=0.011432
LM=12
122.00000 653.00000
539.00000 965.00000
1285.00000 739.00000
1412.00000 739.00000
1412.00000 651.00000
1418.00000 557.00000
1290.00000 540.00000
973.00000 374.00000
648.00000 401.00000
409.00000 449.00000
624.00000 647.00000
658.00000 512.00000
ID=Nic_cit_d_nlp_04020
SCALE=0.010793
LM=12
122.00000 618.00000
549.00000 1044.00000
1345.00000 817.00000
1489.00000 811.00000
1489.00000 704.00000
1491.00000 609.00000
1363.00000 590.00000
1060.00000 401.00000
647.00000 378.00000
410.00000 444.00000
625.00000 670.00000
650.00000 547.00000
ID=Nic_cit_d_nlp_04023
SCALE=0.010764
LM=12
158.00000 646.00000
618.00000 1004.00000
1389.00000 773.00000
1556.00000 770.00000
1568.00000 673.00000
1583.00000 569.00000
1413.00000 551.00000
1076.00000 380.00000
699.00000 374.00000
429.00000 415.00000
673.00000 636.00000
698.00000 508.00000
ID=Nic_cit_d_nlp_04027
SCALE=0.015921
LM=12
186.00000 731.00000
624.00000 1006.00000
1295.00000 760.00000
1436.00000 756.00000
1431.00000 667.00000
1428.00000 584.00000
1295.00000 572.00000
994.00000 442.00000
674.00000 486.00000
431.00000 530.00000
673.00000 710.00000
690.00000 589.00000
ID=Nic_cit_d_nlp_04037
SCALE=0.012953
LM=12
170.00000 829.00000
651.00000 1173.00000
1421.00000 843.00000
1572.00000 810.00000
1550.00000 716.00000
1551.00000 618.00000
1387.00000 622.00000
1069.00000 469.00000
663.00000 513.00000
401.00000 602.00000
667.00000 815.00000
681.00000 668.00000
ID=Nic_cit_d_nlp_04040
SCALE=0.012918
LM=12
74.00000 733.00000
554.00000 1204.00000
1382.00000 938.00000
1536.00000 931.00000
1539.00000 829.00000
1543.00000 734.00000
1378.00000 726.00000
1032.00000 505.00000
638.00000 500.00000
389.00000 529.00000
663.00000 791.00000
689.00000 646.00000
ID=Nic_cit_d_nlp_04042
SCALE=0.013054
LM=12
256.00000 889.00000
666.00000 1230.00000
1304.00000 990.00000
1413.00000 989.00000
1426.00000 901.00000
1439.00000 822.00000
1326.00000 805.00000
1038.00000 657.00000
765.00000 682.00000
503.00000 708.00000
709.00000 878.00000
736.00000 775.00000
ID=Nic_cit_d_nlp_05656
SCALE=0.012625
LM=12
317.00000 819.00000
654.00000 1175.00000
1308.00000 1013.00000
1441.00000 1016.00000
1432.00000 928.00000
1433.00000 841.00000
1319.00000 834.00000
1067.00000 664.00000
788.00000 642.00000
564.00000 668.00000
745.00000 848.00000
769.00000 738.00000
ID=Nic_cit_d_nlp_05657
SCALE=0.012561
LM=12
464.00000 817.00000
769.00000 1128.00000
1397.00000 922.00000
1515.00000 900.00000
1503.00000 827.00000
1498.00000 754.00000
1395.00000 755.00000
1130.00000 606.00000
894.00000 633.00000
664.00000 672.00000
842.00000 830.00000
885.00000 739.00000
ID=Nic_cit_d_nlp_05759
SCALE=0.014571
LM=12
461.00000 791.00000
874.00000 1133.00000
1529.00000 913.00000
1664.00000 909.00000
1660.00000 812.00000
1659.00000 720.00000
1553.00000 723.00000
1264.00000 547.00000
932.00000 577.00000
682.00000 624.00000
896.00000 810.00000
920.00000 685.00000
ID=Nic_cit_d_nlp_05763
SCALE=0.013369
LM=12
389.00000 787.00000
767.00000 1097.00000
1446.00000 876.00000
1582.00000 857.00000
1579.00000 772.00000
1578.00000 688.00000
1467.00000 683.00000
1155.00000 541.00000
856.00000 568.00000
607.00000 621.00000
820.00000 795.00000
840.00000 682.00000
ID=Nic_cit_d_nlp_05766
SCALE=0.013298
LM=12
345.00000 862.00000
669.00000 1176.00000
1398.00000 961.00000
1510.00000 945.00000
1503.00000 858.00000
1499.00000 765.00000
1401.00000 754.00000
1089.00000 583.00000
800.00000 627.00000
556.00000 685.00000
763.00000 853.00000
795.00000 739.00000
ID=Nic_cit_d_nlp_05776
SCALE=0.013260
LM=12
26.00000 164.00000
191.00000 308.00000
506.00000 194.00000
551.00000 195.00000
556.00000 154.00000
558.00000 112.00000
501.00000 111.00000
373.00000 33.00000
224.00000 50.00000
116.00000 74.00000
202.00000 161.00000
216.00000 107.00000
ID=Nic_cit_d_nlp_08279
SCALE=0.034482
LM=12
10.00000 85.00000
95.00000 149.00000
251.00000 92.00000
277.00000 90.00000
275.00000 68.00000
276.00000 49.00000
244.00000 49.00000
176.00000 16.00000
101.00000 24.00000
55.00000 39.00000
100.00000 75.00000
103.00000 50.00000
ID=Nic_cit_d_nlp_08286
SCALE=0.074619
LM=12
7.00000 90.00000
121.00000 185.00000
327.00000 121.00000
366.00000 121.00000
365.00000 91.00000
362.00000 68.00000
323.00000 67.00000
241.00000 25.00000
140.00000 23.00000
74.00000 33.00000
134.00000 90.00000
140.00000 51.00000
ID=Nic_cit_d_nlp_08289
SCALE=0.058104
LM=12
8.00000 77.00000
84.00000 137.00000
214.00000 88.00000
236.00000 89.00000
236.00000 69.00000
236.00000 53.00000
209.00000 50.00000
153.00000 18.00000
90.00000 20.00000
46.00000 36.00000
87.00000 67.00000
90.00000 43.00000
ID=Nic_cit_d_nlp_08295
SCALE=0.081923
LM=12
180.00000 893.00000
770.00000 1455.00000
1846.00000 1147.00000
2036.00000 1122.00000
2031.00000 989.00000
2020.00000 861.00000
1871.00000 858.00000
1453.00000 596.00000
958.00000 619.00000
614.00000 656.00000
860.00000 915.00000
915.00000 766.00000
ID=Nic_cit_g_nlp_00850
SCALE=0.007018
LM=12
344.00000 937.00000
911.00000 1325.00000
1976.00000 960.00000
2172.00000 930.00000
2160.00000 797.00000
2142.00000 673.00000
1947.00000 692.00000
1505.00000 496.00000
1086.00000 576.00000
693.00000 606.00000
1026.00000 848.00000
1079.00000 705.00000
ID=Nic_cit_g_nlp_00852
SCALE=0.006210
LM=12
228.00000 917.00000
830.00000 1395.00000
1849.00000 1047.00000
2028.00000 1032.00000
2025.00000 905.00000
2017.00000 776.00000
1848.00000 764.00000
1455.00000 515.00000
962.00000 528.00000
633.00000 612.00000
925.00000 846.00000
959.00000 688.00000
ID=Nic_cit_g_nlp_00854
SCALE=0.006203
LM=12
202.00000 893.00000
755.00000 1437.00000
1855.00000 1142.00000
2034.00000 1123.00000
2022.00000 979.00000
2022.00000 855.00000
1878.00000 850.00000
1420.00000 579.00000
959.00000 583.00000
656.00000 632.00000
893.00000 909.00000
939.00000 754.00000
ID=Nic_cit_g_nlp_00855
SCALE=0.006193
LM=12
226.00000 870.00000
761.00000 1355.00000
1817.00000 1123.00000
2012.00000 1102.00000
2006.00000 983.00000
1989.00000 859.00000
1833.00000 841.00000
1398.00000 609.00000
962.00000 586.00000
612.00000 611.00000
875.00000 878.00000
920.00000 728.00000
ID=Nic_cit_g_nlp_00856
SCALE=0.006202
LM=12
456.00000 775.00000
1021.00000 1243.00000
2019.00000 936.00000
2154.00000 924.00000
2153.00000 808.00000
2154.00000 688.00000
1987.00000 680.00000
1608.00000 464.00000
1160.00000 482.00000
819.00000 516.00000
1107.00000 750.00000
1142.00000 612.00000
ID=Nic_cit_g_nlp_00857
SCALE=0.006179
LM=12
128.00000 867.00000
535.00000 1203.00000
1202.00000 1006.00000
1334.00000 1003.00000
1330.00000 914.00000
1336.00000 836.00000
1218.00000 823.00000
948.00000 654.00000
685.00000 650.00000
460.00000 693.00000
654.00000 871.00000
681.00000 760.00000
ID=Nic_cit_g_nlp_03432
SCALE=0.010618
LM=12
135.00000 877.00000
621.00000 1293.00000
1393.00000 1039.00000
1547.00000 1042.00000
1551.00000 935.00000
1563.00000 833.00000
1414.00000 810.00000
1093.00000 602.00000
727.00000 618.00000
444.00000 668.00000
671.00000 902.00000
719.00000 764.00000
ID=Nic_cit_g_nlp_04003
SCALE=0.011061
LM=12
204.00000 883.00000
690.00000 1192.00000
1443.00000 953.00000
1587.00000 969.00000
1593.00000 872.00000
1603.00000 774.00000
1468.00000 730.00000
1188.00000 531.00000
808.00000 549.00000
512.00000 626.00000
760.00000 828.00000
800.00000 691.00000
ID=Nic_cit_g_nlp_04010
SCALE=0.013428
LM=12
60.00000 758.00000
549.00000 1172.00000
1393.00000 903.00000
1562.00000 893.00000
1554.00000 785.00000
1547.00000 673.00000
1402.00000 686.00000
1057.00000 516.00000
646.00000 544.00000
410.00000 573.00000
621.00000 829.00000
658.00000 690.00000
ID=Nic_cit_g_nlp_04024
SCALE=0.014123
LM=12
224.00000 925.00000
763.00000 1244.00000
1507.00000 947.00000
1618.00000 937.00000
1611.00000 841.00000
1600.00000 745.00000
1513.00000 748.00000
1182.00000 601.00000
780.00000 640.00000
496.00000 709.00000
747.00000 918.00000
764.00000 766.00000
ID=Nic_cit_g_nlp_04025
SCALE=0.012953
LM=12
361.00000 716.00000
733.00000 1037.00000
1366.00000 838.00000
1454.00000 846.00000
1459.00000 760.00000
1469.00000 681.00000
1383.00000 668.00000
1105.00000 515.00000
816.00000 514.00000
597.00000 535.00000
802.00000 711.00000
830.00000 604.00000
ID=Nic_cit_g_nlp_05658
SCALE=0.012688
LM=12
279.00000 736.00000
626.00000 910.00000
1130.00000 723.00000
1200.00000 717.00000
1203.00000 654.00000
1211.00000 588.00000
1128.00000 575.00000
889.00000 441.00000
676.00000 454.00000
477.00000 539.00000
662.00000 638.00000
678.00000 556.00000
ID=Nic_cit_g_nlp_05659
SCALE=0.012562
LM=12
257.00000 716.00000
633.00000 1117.00000
1490.00000 913.00000
1627.00000 902.00000
1627.00000 801.00000
1623.00000 700.00000
1512.00000 699.00000
1119.00000 498.00000
809.00000 498.00000
537.00000 523.00000
749.00000 750.00000
777.00000 621.00000
ID=Nic_cit_g_nlp_05794
SCALE=0.012407
LM=12
538.00000 685.00000
952.00000 1039.00000
1676.00000 746.00000
1800.00000 733.00000
1802.00000 637.00000
1811.00000 546.00000
1659.00000 558.00000
1335.00000 428.00000
1042.00000 460.00000
777.00000 491.00000
1000.00000 692.00000
1034.00000 576.00000
ID=Nic_cit_g_nlp_05808
SCALE=0.016889
LM=12
732.00000 688.00000
1085.00000 991.00000
1654.00000 805.00000
1778.00000 795.00000
1774.00000 716.00000
1769.00000 645.00000
1663.00000 653.00000
1399.00000 537.00000
1180.00000 550.00000
949.00000 553.00000
1138.00000 728.00000
1160.00000 632.00000
ID=Nic_cit_g_nlp_05810
SCALE=0.016834
LM=12
9.00000 105.00000
131.00000 190.00000
308.00000 119.00000
337.00000 120.00000
339.00000 94.00000
341.00000 69.00000
308.00000 64.00000
240.00000 19.00000
129.00000 22.00000
72.00000 43.00000
121.00000 85.00000
125.00000 53.00000
ID=Nic_cit_g_nlp_08300
SCALE=0.060223
LM=12
13.00000 101.00000
117.00000 175.00000
279.00000 113.00000
313.00000 114.00000
314.00000 92.00000
314.00000 70.00000
274.00000 65.00000
207.00000 34.00000
132.00000 44.00000
72.00000 49.00000
124.00000 93.00000
130.00000 65.00000
ID=Nic_cit_g_nlp_08304
SCALE=0.058136
LM=12
11.00000 133.00000
124.00000 205.00000
288.00000 134.00000
319.00000 130.00000
317.00000 111.00000
317.00000 90.00000
284.00000 89.00000
209.00000 51.00000
123.00000 62.00000
64.00000 82.00000
119.00000 120.00000
123.00000 90.00000
ID=Nic_cit_g_nlp_08306
SCALE=0.049017
LM=12
846.00000 1112.00000
1355.00000 1660.00000
2471.00000 1387.00000
2685.00000 1392.00000
2688.00000 1246.00000
2708.00000 1104.00000
2494.00000 1091.00000
1981.00000 813.00000
1556.00000 784.00000
1252.00000 842.00000
1493.00000 1128.00000
1542.00000 964.00000
ID=Nic_cit_g_nlp_13774
SCALE=0.010244
LM=12
718.00000 1151.00000
1218.00000 1700.00000
2390.00000 1417.00000
2573.00000 1425.00000
2596.00000 1278.00000
2598.00000 1144.00000
2413.00000 1112.00000
1838.00000 843.00000
1421.00000 807.00000
1133.00000 859.00000
1388.00000 1156.00000
1439.00000 976.00000
ID=Nic_cit_g_nlp_13775
SCALE=0.010203
LM=12
851.00000 1250.00000
1331.00000 1813.00000
2481.00000 1535.00000
2663.00000 1548.00000
2677.00000 1404.00000
2686.00000 1266.00000
2479.00000 1250.00000
1928.00000 972.00000
1517.00000 942.00000
1258.00000 997.00000
1482.00000 1289.00000
1522.00000 1117.00000
ID=Nic_cit_g_nlp_13776
SCALE=0.010202
LM=12
811.00000 1194.00000
1273.00000 1682.00000
2307.00000 1486.00000
2452.00000 1486.00000
2474.00000 1373.00000
2497.00000 1255.00000
2341.00000 1196.00000
1890.00000 912.00000
1444.00000 866.00000
1176.00000 946.00000
1403.00000 1201.00000
1444.00000 1041.00000
ID=Nic_cit_g_nlp_13778
SCALE=0.009823
LM=12
612.00000 1324.00000
1119.00000 1889.00000
2319.00000 1595.00000
2503.00000 1593.00000
2516.00000 1445.00000
2522.00000 1306.00000
2331.00000 1273.00000
1807.00000 977.00000
1347.00000 950.00000
996.00000 1012.00000
1261.00000 1336.00000
1316.00000 1152.00000
ID=Nic_cit_g_nlp_13779
SCALE=0.010222
LM=12
1044.00000 1247.00000
1545.00000 1782.00000
2685.00000 1465.00000
2882.00000 1455.00000
2885.00000 1305.00000
2875.00000 1165.00000
2672.00000 1170.00000
2125.00000 953.00000
1753.00000 945.00000
1492.00000 967.00000
1693.00000 1254.00000
1746.00000 1091.00000
ID=Nic_cit_g_nlp_13797
SCALE=0.010816
LM=12
364.00000 968.00000
966.00000 1379.00000
1888.00000 1071.00000
2039.00000 1057.00000
2040.00000 930.00000
2027.00000 813.00000
1889.00000 807.00000
1463.00000 623.00000
1047.00000 637.00000
737.00000 691.00000
992.00000 924.00000
1033.00000 775.00000
ID=Nic_lab_d_lip_00832
SCALE=0.008786
LM=12
147.00000 732.00000
657.00000 1134.00000
1495.00000 869.00000
1639.00000 861.00000
1650.00000 744.00000
1659.00000 638.00000
1502.00000 633.00000
1162.00000 448.00000
776.00000 455.00000
494.00000 493.00000
730.00000 726.00000
759.00000 580.00000
ID=Nic_lab_d_lip_03279
SCALE=0.009506
LM=12
112.00000 809.00000
694.00000 1159.00000
1495.00000 801.00000
1637.00000 780.00000
1629.00000 667.00000
1611.00000 556.00000
1470.00000 553.00000
1144.00000 399.00000
712.00000 421.00000
415.00000 508.00000
689.00000 730.00000
722.00000 585.00000
ID=Nic_lab_d_lip_03280
SCALE=0.009595
LM=12
120.00000 741.00000
597.00000 1052.00000
1410.00000 756.00000
1560.00000 733.00000
1550.00000 636.00000
1536.00000 531.00000
1398.00000 548.00000
1039.00000 420.00000
654.00000 457.00000
385.00000 499.00000
633.00000 710.00000
665.00000 588.00000
ID=Nic_lab_d_lip_03680
SCALE=0.010752
LM=12
142.00000 715.00000
666.00000 1044.00000
1425.00000 780.00000
1554.00000 765.00000
1549.00000 667.00000
1552.00000 565.00000
1415.00000 541.00000
1073.00000 401.00000
673.00000 427.00000
408.00000 463.00000
642.00000 691.00000
671.00000 545.00000
ID=Nic_lab_d_lip_03681
SCALE=0.009416
LM=12
292.00000 678.00000
768.00000 866.00000
1403.00000 593.00000
1531.00000 557.00000
1528.00000 476.00000
1518.00000 396.00000
1389.00000 403.00000
1044.00000 290.00000
778.00000 356.00000
578.00000 423.00000
759.00000 575.00000
783.00000 465.00000
ID=Nic_lab_d_lip_03723
SCALE=0.011415
LM=12
215.00000 882.00000
706.00000 1240.00000
1459.00000 941.00000
1614.00000 929.00000
1614.00000 819.00000
1611.00000 697.00000
1442.00000 718.00000
1115.00000 560.00000
768.00000 580.00000
522.00000 640.00000
737.00000 870.00000
770.00000 728.00000
ID=Nic_lab_d_lip_04007
SCALE=0.016389
LM=12
168.00000 758.00000
659.00000 1100.00000
1486.00000 843.00000
1631.00000 837.00000
1632.00000 732.00000
1632.00000 620.00000
1491.00000 618.00000
1150.00000 467.00000
738.00000 472.00000
466.00000 513.00000
709.00000 730.00000
727.00000 594.00000
ID=Nic_lab_d_lip_04008
SCALE=0.012971
LM=12
522.00000 634.00000
881.00000 902.00000
1494.00000 744.00000
1606.00000 738.00000
1604.00000 667.00000
1596.00000 594.00000
1505.00000 580.00000
1275.00000 452.00000
964.00000 429.00000
766.00000 450.00000
937.00000 611.00000
956.00000 508.00000
ID=Nic_lab_d_lip_05609
SCALE=0.013227
LM=12
404.00000 768.00000
812.00000 1072.00000
1493.00000 872.00000
1618.00000 872.00000
1616.00000 784.00000
1606.00000 694.00000
1512.00000 689.00000
1243.00000 540.00000
912.00000 554.00000
642.00000 568.00000
848.00000 750.00000
892.00000 635.00000
ID=Nic_lab_d_lip_05614
SCALE=0.014004
LM=12
343.00000 785.00000
812.00000 1113.00000
1555.00000 867.00000
1686.00000 869.00000
1691.00000 769.00000
1696.00000 668.00000
1547.00000 665.00000
1225.00000 542.00000
874.00000 544.00000
647.00000 570.00000
854.00000 786.00000
887.00000 646.00000
ID=Nic_lab_d_lip_05757
SCALE=0.014617
LM=12
376.00000 875.00000
876.00000 1130.00000
1551.00000 876.00000
1674.00000 853.00000
1666.00000 756.00000
1666.00000 665.00000
1554.00000 675.00000
1223.00000 547.00000
929.00000 567.00000
678.00000 631.00000
904.00000 807.00000
935.00000 682.00000
ID=Nic_lab_d_lip_05790
SCALE=0.012285
LM=12
386.00000 724.00000
762.00000 1019.00000
1465.00000 826.00000
1591.00000 819.00000
1589.00000 729.00000
1589.00000 644.00000
1473.00000 637.00000
1197.00000 506.00000
882.00000 516.00000
634.00000 541.00000
832.00000 733.00000
866.00000 620.00000
ID=Nic_lab_d_lip_05791
SCALE=0.012224
LM=12
240.00000 882.00000
791.00000 1220.00000
1587.00000 924.00000
1741.00000 926.00000
1743.00000 806.00000
1743.00000 700.00000
1582.00000 692.00000
1233.00000 512.00000
826.00000 565.00000
541.00000 622.00000
803.00000 818.00000
838.00000 665.00000
ID=Nic_lab_d_lip_05793
SCALE=0.012345
LM=12
562.00000 715.00000
920.00000 965.00000
1503.00000 801.00000
1605.00000 797.00000
1611.00000 719.00000
1607.00000 642.00000
1506.00000 634.00000
1260.00000 511.00000
996.00000 521.00000
806.00000 540.00000
978.00000 705.00000
1006.00000 598.00000
ID=Nic_lab_d_lip_05805
SCALE=0.013191
LM=12
590.00000 648.00000
945.00000 903.00000
1599.00000 718.00000
1721.00000 711.00000
1715.00000 623.00000
1712.00000 543.00000
1599.00000 546.00000
1319.00000 427.00000
1037.00000 438.00000
837.00000 466.00000
1003.00000 632.00000
1034.00000 523.00000
ID=Nic_lab_d_lip_05806
SCALE=0.013404
LM=12
72.00000 137.00000
214.00000 227.00000
453.00000 156.00000
494.00000 152.00000
491.00000 123.00000
491.00000 90.00000
454.00000 92.00000
366.00000 44.00000
230.00000 41.00000
164.00000 60.00000
222.00000 115.00000
235.00000 77.00000
ID=Nic_lab_d_lip_08081
SCALE=0.034243
LM=12
37.00000 150.00000
181.00000 233.00000
441.00000 140.00000
483.00000 137.00000
484.00000 106.00000
482.00000 76.00000
437.00000 71.00000
337.00000 31.00000
203.00000 43.00000
127.00000 65.00000
189.00000 120.00000
198.00000 81.00000
ID=Nic_lab_d_lip_08082
SCALE=0.029578
LM=12
764.00000 1643.00000
1515.00000 2121.00000
2812.00000 1645.00000
3027.00000 1602.00000
3005.00000 1429.00000
2984.00000 1259.00000
2738.00000 1285.00000
2140.00000 1064.00000
1641.00000 1078.00000
1267.00000 1183.00000
1567.00000 1505.00000
1618.00000 1296.00000
ID=Nic_lab_d_lip_12607
SCALE=0.006055
LM=12
1256.00000 1217.00000
1747.00000 1589.00000
2576.00000 1320.00000
2725.00000 1301.00000
2720.00000 1191.00000
2724.00000 1091.00000
2569.00000 1076.00000
2194.00000 913.00000
1833.00000 913.00000
1575.00000 979.00000
1803.00000 1200.00000
1835.00000 1066.00000
ID=Nic_lab_d_lip_13772
SCALE=0.010048
LM=12
892.00000 1410.00000
1595.00000 1856.00000
2661.00000 1463.00000
2867.00000 1438.00000
2847.00000 1286.00000
2831.00000 1135.00000
2637.00000 1165.00000
2114.00000 993.00000
1632.00000 977.00000
1333.00000 1059.00000
1625.00000 1335.00000
1639.00000 1156.00000
ID=Nic_lab_d_lip_13787
SCALE=0.009885
LM=12
1005.00000 1724.00000
1506.00000 2185.00000
2498.00000 1937.00000
2674.00000 1912.00000
2666.00000 1776.00000
2655.00000 1664.00000
2492.00000 1661.00000
2065.00000 1465.00000
1654.00000 1439.00000
1421.00000 1461.00000
1614.00000 1759.00000
1651.00000 1584.00000
ID=Nic_lab_d_lip_14001
SCALE=0.007649
LM=12
870.00000 1912.00000
1647.00000 2456.00000
2892.00000 2173.00000
3093.00000 2175.00000
3113.00000 2008.00000
3122.00000 1830.00000
2918.00000 1803.00000
2392.00000 1487.00000
1786.00000 1452.00000
1386.00000 1493.00000
1721.00000 1860.00000
1782.00000 1637.00000
ID=Nic_lab_d_lip_14003
SCALE=0.008404
LM=12
640.00000 1893.00000
1335.00000 2421.00000
2341.00000 2136.00000
2503.00000 2158.00000
2524.00000 2017.00000
2540.00000 1867.00000
2351.00000 1852.00000
1908.00000 1579.00000
1437.00000 1559.00000
1137.00000 1602.00000
1400.00000 1930.00000
1439.00000 1723.00000
ID=Nic_lab_d_lip_14625
SCALE=0.007028
LM=12
529.00000 1213.00000
1060.00000 1547.00000
1848.00000 1236.00000
1990.00000 1222.00000
2000.00000 1115.00000
2000.00000 999.00000
1847.00000 997.00000
1426.00000 864.00000
1140.00000 895.00000
855.00000 936.00000
1109.00000 1162.00000
1145.00000 1013.00000
ID=Nic_lab_g_lip_00170
SCALE=0.010266
LM=12
281.00000 1353.00000
956.00000 1778.00000
1967.00000 1395.00000
2131.00000 1388.00000
2142.00000 1250.00000
2146.00000 1110.00000
1952.00000 1124.00000
1431.00000 968.00000
1044.00000 1020.00000
703.00000 1024.00000
1018.00000 1318.00000
1062.00000 1129.00000
ID=Nic_lab_g_lip_00174
SCALE=0.006809
LM=12
443.00000 1114.00000
970.00000 1475.00000
1870.00000 1176.00000
2009.00000 1185.00000
2017.00000 1062.00000
2025.00000 958.00000
1867.00000 931.00000
1465.00000 803.00000
1115.00000 807.00000
815.00000 838.00000
1043.00000 1078.00000
1088.00000 926.00000
ID=Nic_lab_g_lip_00176
SCALE=0.009398
LM=12
662.00000 1104.00000
1104.00000 1379.00000
1817.00000 1099.00000
1946.00000 1089.00000
1952.00000 999.00000
1961.00000 903.00000
1823.00000 888.00000
1437.00000 800.00000
1182.00000 839.00000
912.00000 875.00000
1150.00000 1069.00000
1184.00000 934.00000
ID=Nic_lab_g_lip_00178
SCALE=0.009328
LM=12
609.00000 1111.00000
1066.00000 1444.00000
1831.00000 1202.00000
1940.00000 1202.00000
1948.00000 1109.00000
1945.00000 1010.00000
1826.00000 1006.00000
1441.00000 871.00000
1183.00000 888.00000
916.00000 898.00000
1145.00000 1109.00000
1175.00000 983.00000
ID=Nic_lab_g_lip_00180
SCALE=0.009258
LM=12
552.00000 1166.00000
1090.00000 1511.00000
1924.00000 1204.00000
2077.00000 1202.00000
2081.00000 1097.00000
2084.00000 984.00000
1908.00000 983.00000
1526.00000 836.00000
1169.00000 868.00000
867.00000 902.00000
1138.00000 1132.00000
1179.00000 981.00000
ID=Nic_lab_g_lip_00184
SCALE=0.008389
LM=12
694.00000 1164.00000
1214.00000 1500.00000
2044.00000 1211.00000
2176.00000 1220.00000
2182.00000 1112.00000
2195.00000 1008.00000
2036.00000 991.00000
1667.00000 847.00000
1315.00000 880.00000
990.00000 902.00000
1265.00000 1119.00000
1299.00000 984.00000
ID=Nic_lab_g_lip_00186
SCALE=0.009398
LM=12
377.00000 943.00000
880.00000 1307.00000
1666.00000 1026.00000
1784.00000 1027.00000
1791.00000 919.00000
1799.00000 813.00000
1670.00000 805.00000
1302.00000 620.00000
985.00000 649.00000
689.00000 681.00000
932.00000 903.00000
967.00000 758.00000
ID=Nic_lab_g_lip_03289
SCALE=0.010846
LM=12
312.00000 803.00000
754.00000 1076.00000
1412.00000 860.00000
1537.00000 833.00000
1528.00000 738.00000
1515.00000 664.00000
1407.00000 670.00000
1133.00000 541.00000
832.00000 549.00000
615.00000 588.00000
785.00000 771.00000
814.00000 663.00000
ID=Nic_lab_g_lip_03292
SCALE=0.011234
LM=12
170.00000 793.00000
651.00000 1063.00000
1397.00000 744.00000
1527.00000 722.00000
1514.00000 614.00000
1511.00000 531.00000
1371.00000 529.00000
1015.00000 394.00000
654.00000 436.00000
434.00000 532.00000
654.00000 692.00000
669.00000 564.00000
ID=Nic_lab_g_lip_03294
SCALE=0.009485
LM=12
142.00000 725.00000
615.00000 970.00000
1293.00000 715.00000
1430.00000 719.00000
1423.00000 618.00000
1425.00000 542.00000
1292.00000 514.00000
1004.00000 384.00000
661.00000 398.00000
436.00000 462.00000
648.00000 629.00000
650.00000 501.00000
ID=Nic_lab_g_lip_03295
SCALE=0.009595
LM=12
318.00000 656.00000
724.00000 977.00000
1407.00000 796.00000
1539.00000 799.00000
1536.00000 699.00000
1531.00000 611.00000
1404.00000 605.00000
1118.00000 464.00000
830.00000 469.00000
604.00000 461.00000
785.00000 662.00000
809.00000 551.00000
ID=Nic_lab_g_lip_05628
SCALE=0.012687
LM=12
187.00000 846.00000
622.00000 1133.00000
1287.00000 882.00000
1392.00000 877.00000
1396.00000 777.00000
1400.00000 692.00000
1264.00000 691.00000
962.00000 591.00000
681.00000 612.00000
451.00000 630.00000
666.00000 816.00000
683.00000 704.00000
ID=Nic_lab_g_lip_05631
SCALE=0.012562
LM=12
419.00000 791.00000
845.00000 1071.00000
1494.00000 866.00000
1627.00000 858.00000
1628.00000 769.00000
1631.00000 673.00000
1498.00000 665.00000
1207.00000 523.00000
899.00000 550.00000
686.00000 579.00000
884.00000 756.00000
913.00000 642.00000
ID=Nic_lab_g_lip_05632
SCALE=0.013736
LM=12
32.00000 215.00000
189.00000 302.00000
440.00000 205.00000
486.00000 198.00000
479.00000 164.00000
475.00000 129.00000
434.00000 133.00000
327.00000 86.00000
202.00000 93.00000
119.00000 125.00000
202.00000 186.00000
207.00000 138.00000
ID=Nic_lab_g_lip_08080
SCALE=0.032677
LM=12
41.00000 189.00000
211.00000 303.00000
454.00000 231.00000
504.00000 236.00000
508.00000 203.00000
511.00000 173.00000
456.00000 161.00000
362.00000 103.00000
227.00000 102.00000
145.00000 106.00000
213.00000 186.00000
227.00000 145.00000
ID=Nic_lab_g_lip_08107
SCALE=0.028571
LM=12
63.00000 209.00000
268.00000 322.00000
549.00000 203.00000
595.00000 200.00000
594.00000 163.00000
593.00000 123.00000
541.00000 123.00000
400.00000 82.00000
276.00000 95.00000
188.00000 110.00000
273.00000 187.00000
278.00000 137.00000
ID=Nic_lab_g_lip_08109 
SCALE=0.030483
LM=12
59.00000 227.00000
207.00000 307.00000
469.00000 214.00000
508.00000 212.00000
508.00000 180.00000
509.00000 151.00000
467.00000 149.00000
306.00000 114.00000
230.00000 121.00000
146.00000 135.00000
225.00000 198.00000
231.00000 155.00000
ID=Nic_lab_g_lip_08110
SCALE=0.030483
LM=12
1287.00000 1295.00000
1744.00000 1622.00000
2556.00000 1369.00000
2676.00000 1352.00000
2671.00000 1251.00000
2667.00000 1143.00000
2521.00000 1160.00000
2133.00000 1039.00000
1830.00000 1008.00000
1632.00000 1030.00000
1828.00000 1249.00000
1848.00000 1129.00000
ID=Nic_lab_g_lip_13768
SCALE=0.009419
LM=12
1145.00000 1394.00000
1576.00000 1730.00000
2314.00000 1498.00000
2429.00000 1484.00000
2426.00000 1396.00000
2425.00000 1308.00000
2303.00000 1306.00000
1963.00000 1171.00000
1699.00000 1150.00000
1470.00000 1192.00000
1648.00000 1387.00000
1669.00000 1271.00000
ID=Nic_lab_g_lip_13769
SCALE=0.009736
LM=12
1302.00000 1424.00000
1766.00000 1745.00000
2511.00000 1528.00000
2649.00000 1512.00000
2635.00000 1408.00000
2619.00000 1305.00000
2504.00000 1324.00000
2171.00000 1142.00000
1857.00000 1120.00000
1630.00000 1163.00000
1833.00000 1363.00000
1864.00000 1240.00000
ID=Nic_lab_g_lip_13771
SCALE=0.009713
LM=12
1166.00000 1801.00000
1737.00000 2238.00000
2703.00000 2052.00000
2862.00000 2074.00000
2870.00000 1923.00000
2877.00000 1801.00000
2756.00000 1787.00000
2331.00000 1533.00000
1909.00000 1476.00000
1610.00000 1516.00000
1864.00000 1782.00000
1906.00000 1635.00000
ID=Nic_lab_g_lip_13996
SCALE=0.007472
LM=12
952.00000 1904.00000
1459.00000 2350.00000
2410.00000 2089.00000
2544.00000 2089.00000
2549.00000 1963.00000
2545.00000 1859.00000
2405.00000 1850.00000
2022.00000 1640.00000
1625.00000 1610.00000
1338.00000 1614.00000
1558.00000 1893.00000
1600.00000 1750.00000
ID=Nic_lab_g_lip_13997
SCALE=0.009804
LM=12
798.00000 1681.00000
1304.00000 2082.00000
2225.00000 1885.00000
2391.00000 1882.00000
2397.00000 1758.00000
2391.00000 1649.00000
2240.00000 1609.00000
1844.00000 1395.00000
1450.00000 1368.00000
1255.00000 1390.00000
1404.00000 1666.00000
1443.00000 1498.00000
ID=Nic_lab_g_lip_14000
SCALE=0.007537
LM=12
971.00000 2060.00000
1625.00000 2384.00000
2520.00000 1959.00000
2712.00000 1924.00000
2688.00000 1793.00000
2664.00000 1692.00000
2468.00000 1725.00000
2039.00000 1598.00000
1627.00000 1613.00000
1374.00000 1661.00000
1616.00000 1915.00000
1619.00000 1753.00000
ID=Nic_lab_g_lip_14637 
SCALE=0.006990
LM=12
124.00000 725.00000
663.00000 1083.00000
1403.00000 773.00000
1560.00000 756.00000
1555.00000 657.00000
1563.00000 554.00000
1395.00000 551.00000
1045.00000 404.00000
723.00000 412.00000
467.00000 461.00000
687.00000 667.00000
724.00000 532.00000
ID=Tis_cit_d_nlp_03843
SCALE=0.011311
LM=12
137.00000 679.00000
609.00000 1036.00000
1397.00000 742.00000
1517.00000 729.00000
1535.00000 619.00000
1545.00000 522.00000
1386.00000 505.00000
1044.00000 339.00000
674.00000 374.00000
457.00000 424.00000
658.00000 628.00000
680.00000 504.00000
ID=Tis_cit_d_nlp_03844
SCALE=0.011311
LM=12
174.00000 668.00000
628.00000 1001.00000
1376.00000 663.00000
1511.00000 641.00000
1503.00000 538.00000
1497.00000 437.00000
1337.00000 432.00000
1029.00000 308.00000
680.00000 346.00000
465.00000 413.00000
681.00000 596.00000
704.00000 471.00000
ID=Tis_cit_d_nlp_03919
SCALE=0.012001
LM=12
177.00000 585.00000
603.00000 885.00000
1312.00000 662.00000
1451.00000 634.00000
1467.00000 539.00000
1460.00000 442.00000
1322.00000 438.00000
1004.00000 294.00000
666.00000 305.00000
434.00000 351.00000
646.00000 530.00000
659.00000 401.00000
ID=Tis_cit_d_nlp_03920
SCALE=0.012004
LM=12
166.00000 581.00000
626.00000 952.00000
1366.00000 699.00000
1497.00000 674.00000
1489.00000 573.00000
1485.00000 480.00000
1354.00000 470.00000
1052.00000 320.00000
724.00000 308.00000
493.00000 352.00000
693.00000 564.00000
717.00000 429.00000
ID=Tis_cit_d_nlp_03922
SCALE=0.011947
LM=12
172.00000 594.00000
580.00000 992.00000
1312.00000 737.00000
1445.00000 699.00000
1427.00000 606.00000
1414.00000 505.00000
1291.00000 512.00000
963.00000 351.00000
687.00000 373.00000
458.00000 408.00000
661.00000 612.00000
678.00000 494.00000
ID=Tis_cit_d_nlp_03923
SCALE=0.012004
LM=12
32.00000 224.00000
213.00000 351.00000
493.00000 218.00000
540.00000 204.00000
536.00000 169.00000
533.00000 133.00000
483.00000 132.00000
352.00000 88.00000
225.00000 95.00000
136.00000 134.00000
228.00000 201.00000
229.00000 147.00000
ID=Tis_cit_d_nlp_08242
SCALE=0.026881
LM=12
31.00000 139.00000
200.00000 290.00000
467.00000 200.00000
520.00000 197.00000
521.00000 165.00000
521.00000 127.00000
469.00000 118.00000
356.00000 42.00000
219.00000 49.00000
121.00000 69.00000
196.00000 141.00000
206.00000 96.00000
ID=Tis_cit_d_nlp_08243
SCALE=0.031248
LM=12
26.00000 168.00000
175.00000 317.00000
467.00000 198.00000
519.00000 180.00000
513.00000 147.00000
509.00000 108.00000
451.00000 111.00000
338.00000 67.00000
213.00000 74.00000
121.00000 94.00000
194.00000 173.00000
208.00000 122.00000
ID=Tis_cit_d_nlp_08244
SCALE=0.028712
LM=12
11.00000 87.00000
98.00000 152.00000
237.00000 98.00000
259.00000 94.00000
258.00000 76.00000
258.00000 58.00000
234.00000 55.00000
169.00000 28.00000
108.00000 29.00000
68.00000 43.00000
102.00000 76.00000
107.00000 52.00000
ID=Tis_cit_d_nlp_08245
SCALE=0.059507
LM=12
33.00000 175.00000
190.00000 296.00000
439.00000 208.00000
489.00000 202.00000
489.00000 169.00000
487.00000 136.00000
437.00000 129.00000
344.00000 70.00000
218.00000 77.00000
126.00000 96.00000
199.00000 157.00000
210.00000 114.00000
ID=Tis_cit_d_nlp_08246
SCALE=0.030859
LM=12
55.00000 186.00000
225.00000 302.00000
502.00000 197.00000
554.00000 191.00000
553.00000 154.00000
551.00000 120.00000
500.00000 116.00000
377.00000 58.00000
255.00000 62.00000
164.00000 90.00000
234.00000 151.00000
244.00000 105.00000
ID=Tis_cit_d_nlp_08254
SCALE=0.029757
LM=12
30.00000 174.00000
196.00000 304.00000
466.00000 205.00000
515.00000 199.00000
515.00000 162.00000
516.00000 127.00000
459.00000 113.00000
352.00000 48.00000
216.00000 54.00000
117.00000 85.00000
213.00000 142.00000
220.00000 98.00000
ID=Tis_cit_d_nlp_08256
SCALE=0.032888
LM=12
220.00000 691.00000
675.00000 1039.00000
1441.00000 736.00000
1600.00000 703.00000
1592.00000 590.00000
1579.00000 492.00000
1410.00000 512.00000
1100.00000 369.00000
766.00000 397.00000
504.00000 455.00000
753.00000 663.00000
788.00000 521.00000
ID=Tis_cit_g_nlp_03848
SCALE=0.011792
LM=12
265.00000 552.00000
691.00000 950.00000
1385.00000 687.00000
1527.00000 663.00000
1517.00000 574.00000
1509.00000 480.00000
1346.00000 488.00000
1063.00000 360.00000
826.00000 322.00000
566.00000 358.00000
806.00000 563.00000
820.00000 442.00000
ID=Tis_cit_g_nlp_03911
SCALE=0.012018
LM=12
259.00000 628.00000
744.00000 945.00000
1426.00000 671.00000
1565.00000 664.00000
1557.00000 566.00000
1554.00000 471.00000
1414.00000 451.00000
1118.00000 307.00000
802.00000 336.00000
557.00000 385.00000
787.00000 573.00000
814.00000 445.00000
ID=Tis_cit_g_nlp_03912
SCALE=0.012046
LM=12
325.00000 640.00000
812.00000 953.00000
1485.00000 664.00000
1606.00000 668.00000
1617.00000 565.00000
1623.00000 473.00000
1469.00000 454.00000
1144.00000 324.00000
839.00000 329.00000
627.00000 367.00000
856.00000 556.00000
881.00000 424.00000
ID=Tis_cit_g_nlp_03913
SCALE=0.012017
LM=12
236.00000 529.00000
706.00000 895.00000
1378.00000 658.00000
1490.00000 650.00000
1491.00000 555.00000
1491.00000 457.00000
1365.00000 434.00000
1087.00000 259.00000
784.00000 249.00000
513.00000 286.00000
737.00000 495.00000
764.00000 367.00000
ID=Tis_cit_g_nlp_03914
SCALE=0.012017
LM=12
212.00000 531.00000
642.00000 939.00000
1379.00000 733.00000
1504.00000 725.00000
1504.00000 631.00000
1519.00000 546.00000
1376.00000 517.00000
1081.00000 335.00000
781.00000 301.00000
495.00000 325.00000
747.00000 532.00000
775.00000 410.00000
ID=Tis_cit_g_nlp_03915
SCALE=0.011956
LM=12
96.00000 587.00000
583.00000 931.00000
1354.00000 666.00000
1484.00000 652.00000
1482.00000 554.00000
1481.00000 453.00000
1331.00000 449.00000
1015.00000 296.00000
673.00000 303.00000
410.00000 325.00000
659.00000 541.00000
688.00000 415.00000
ID=Tis_cit_g_nlp_03916
SCALE=0.011872
LM=12
460.00000 610.00000
933.00000 936.00000
1627.00000 661.00000
1766.00000 655.00000
1769.00000 552.00000
1769.00000 455.00000
1615.00000 447.00000
1318.00000 301.00000
968.00000 315.00000
721.00000 360.00000
983.00000 548.00000
1003.00000 423.00000
ID=Tis_cit_g_nlp_03917
SCALE=0.011979
LM=12
53.00000 169.00000
181.00000 265.00000
425.00000 189.00000
464.00000 183.00000
464.00000 154.00000
463.00000 125.00000
419.00000 117.00000
327.00000 69.00000
229.00000 74.00000
142.00000 90.00000
223.00000 148.00000
232.00000 117.00000
ID=Tis_cit_g_nlp_08250 
SCALE=0.038163
LM=12
42.00000 203.00000
216.00000 325.00000
481.00000 207.00000
527.00000 192.00000
523.00000 160.00000
519.00000 122.00000
464.00000 129.00000
338.00000 84.00000
253.00000 92.00000
154.00000 102.00000
230.00000 179.00000
247.00000 129.00000
ID=Tis_cit_g_nlp_08251
SCALE=0.032255
LM=12
31.00000 151.00000
200.00000 306.00000
452.00000 208.00000
509.00000 195.00000
505.00000 160.00000
501.00000 127.00000
440.00000 128.00000
331.00000 78.00000
222.00000 74.00000
146.00000 80.00000
212.00000 153.00000
232.00000 112.00000
ID=Tis_cit_g_nlp_08252
SCALE=0.032041
LM=12
37.00000 225.00000
222.00000 341.00000
503.00000 205.00000
552.00000 192.00000
547.00000 155.00000
541.00000 117.00000
479.00000 121.00000
348.00000 69.00000
250.00000 85.00000
145.00000 116.00000
242.00000 186.00000
248.00000 130.00000
ID=Tis_cit_g_nlp_08253
SCALE=0.031635
LM=12
759.00000 753.00000
1224.00000 1170.00000
2089.00000 922.00000
2218.00000 907.00000
2227.00000 798.00000
2221.00000 694.00000
2068.00000 681.00000
1711.00000 528.00000
1345.00000 501.00000
1052.00000 541.00000
1290.00000 739.00000
1335.00000 610.00000
ID=Xil_ama_d_ben_00534
SCALE=0.009398
LM=12
160.00000 770.00000
556.00000 1122.00000
1316.00000 903.00000
1439.00000 886.00000
1437.00000 780.00000
1426.00000 684.00000
1302.00000 669.00000
990.00000 505.00000
632.00000 491.00000
407.00000 551.00000
620.00000 720.00000
643.00000 604.00000
ID=Xil_ama_d_ben_01256
SCALE=0.012193
LM=12
509.00000 1174.00000
1185.00000 1774.00000
2460.00000 1322.00000
2729.00000 1335.00000
2736.00000 1156.00000
2740.00000 1000.00000
2448.00000 967.00000
1826.00000 768.00000
1281.00000 706.00000
934.00000 842.00000
1331.00000 1100.00000
1349.00000 912.00000
ID=Xil_ama_d_ben_13018
SCALE=0.007622
LM=12
545.00000 1066.00000
1203.00000 1728.00000
2577.00000 1415.00000
2802.00000 1424.00000
2806.00000 1237.00000
2815.00000 1062.00000
2594.00000 1017.00000
2028.00000 751.00000
1469.00000 635.00000
1057.00000 736.00000
1428.00000 1023.00000
1503.00000 800.00000
ID=Xil_ama_d_ben_13020
SCALE=0.007530
LM=12
702.00000 952.00000
1365.00000 1533.00000
2585.00000 1216.00000
2816.00000 1216.00000
2826.00000 1049.00000
2828.00000 904.00000
2601.00000 859.00000
2052.00000 636.00000
1519.00000 574.00000
1122.00000 657.00000
1476.00000 923.00000
1519.00000 725.00000
ID=Xil_ama_d_ben_13023
SCALE=0.007581
LM=12
545.00000 937.00000
1023.00000 1587.00000
2279.00000 1448.00000
2493.00000 1467.00000
2515.00000 1328.00000
2519.00000 1195.00000
2316.00000 1124.00000
1812.00000 807.00000
1353.00000 657.00000
952.00000 710.00000
1254.00000 1045.00000
1312.00000 864.00000
ID=Xil_ama_d_ben_13025
SCALE=0.007623
LM=12
277.00000 854.00000
957.00000 1576.00000
2380.00000 1317.00000
2618.00000 1334.00000
2650.00000 1160.00000
2684.00000 1002.00000
2429.00000 933.00000
1835.00000 592.00000
1246.00000 487.00000
789.00000 558.00000
1156.00000 907.00000
1218.00000 693.00000
ID=Xil_ama_d_ben_13026
SCALE=0.006113
LM=12
1009.00000 1993.00000
1852.00000 2525.00000
3113.00000 1957.00000
3378.00000 1835.00000
3333.00000 1659.00000
3289.00000 1490.00000
3046.00000 1542.00000
2363.00000 1340.00000
1808.00000 1355.00000
1370.00000 1586.00000
1847.00000 1812.00000
1873.00000 1581.00000
ID=Xil_ama_d_ben_13039
SCALE=0.007589
LM=12
875.00000 1893.00000
1606.00000 2370.00000
2824.00000 2008.00000
3017.00000 2027.00000
3058.00000 1873.00000
3079.00000 1731.00000
2834.00000 1647.00000
2179.00000 1382.00000
1655.00000 1337.00000
1254.00000 1499.00000
1649.00000 1733.00000
1684.00000 1526.00000
ID=Xil_ama_d_ben_13041
SCALE=0.007530
LM=12
170.00000 1806.00000
1036.00000 2452.00000
2559.00000 1983.00000
2854.00000 1915.00000
2842.00000 1738.00000
2792.00000 1549.00000
2540.00000 1526.00000
1866.00000 1170.00000
1118.00000 1153.00000
665.00000 1351.00000
1154.00000 1651.00000
1184.00000 1398.00000
ID=Xil_ama_d_ben_13042
SCALE=0.006048
LM=12
511.00000 1336.00000
1097.00000 1818.00000
2247.00000 1604.00000
2463.00000 1623.00000
2479.00000 1490.00000
2488.00000 1359.00000
2282.00000 1285.00000
1792.00000 978.00000
1216.00000 893.00000
883.00000 1003.00000
1210.00000 1233.00000
1241.00000 1060.00000
ID=Xil_ama_d_ben_13043
SCALE=0.007518
LM=12
317.00000 1498.00000
939.00000 2374.00000
2706.00000 2131.00000
2991.00000 2115.00000
2981.00000 1915.00000
2957.00000 1718.00000
2711.00000 1674.00000
2037.00000 1251.00000
1388.00000 1098.00000
864.00000 1186.00000
1318.00000 1604.00000
1401.00000 1384.00000
ID=Xil_ama_d_ben_13044
SCALE=0.006046
LM=12
354.00000 1383.00000
1002.00000 2022.00000
2371.00000 1664.00000
2629.00000 1632.00000
2622.00000 1471.00000
2609.00000 1306.00000
2367.00000 1287.00000
1805.00000 1030.00000
1237.00000 948.00000
794.00000 1053.00000
1235.00000 1343.00000
1252.00000 1154.00000
ID=Xil_ama_d_ben_13049
SCALE=0.007460
LM=12
584.00000 1553.00000
1315.00000 2082.00000
2581.00000 1606.00000
2892.00000 1561.00000
2879.00000 1400.00000
2862.00000 1235.00000
2556.00000 1244.00000
1960.00000 1085.00000
1364.00000 1030.00000
969.00000 1180.00000
1398.00000 1441.00000
1435.00000 1227.00000
ID=Xil_ama_d_ben_13055
SCALE=0.007455
LM=12
122.00000 1630.00000
913.00000 2380.00000
2454.00000 2006.00000
2797.00000 2006.00000
2799.00000 1793.00000
2784.00000 1607.00000
2478.00000 1578.00000
1834.00000 1233.00000
1170.00000 1137.00000
613.00000 1257.00000
1137.00000 1586.00000
1175.00000 1376.00000
ID=Xil_ama_d_ben_13056
SCALE=0.006009
LM=12
828.00000 1394.00000
1507.00000 1981.00000
2785.00000 1542.00000
2999.00000 1520.00000
2999.00000 1347.00000
2989.00000 1173.00000
2751.00000 1152.00000
2174.00000 897.00000
1653.00000 886.00000
1237.00000 1017.00000
1636.00000 1310.00000
1681.00000 1092.00000
ID=Xil_ama_d_ben_13091
SCALE=0.007440
LM=12
108.00000 1555.00000
811.00000 1960.00000
1970.00000 1457.00000
2187.00000 1396.00000
2166.00000 1259.00000
2144.00000 1120.00000
1915.00000 1135.00000
1379.00000 959.00000
841.00000 1006.00000
461.00000 1165.00000
882.00000 1371.00000
873.00000 1174.00000
ID=Xil_ama_d_ben_13185
SCALE=0.005978
LM=12
517.00000 1943.00000
1250.00000 2569.00000
2543.00000 2185.00000
2794.00000 2168.00000
2806.00000 2009.00000
2794.00000 1840.00000
2556.00000 1814.00000
1990.00000 1518.00000
1377.00000 1448.00000
976.00000 1593.00000
1392.00000 1857.00000
1437.00000 1666.00000
ID=Xil_ama_d_ben_13268
SCALE=0.006361
LM=12
1213.00000 1651.00000
1553.00000 1963.00000
2186.00000 1805.00000
2297.00000 1809.00000
2306.00000 1727.00000
2318.00000 1653.00000
2192.00000 1620.00000
1916.00000 1485.00000
1647.00000 1460.00000
1425.00000 1511.00000
1619.00000 1680.00000
1667.00000 1571.00000
ID=Xil_ama_d_ben_13429
SCALE=0.013915
LM=12
1044.00000 1602.00000
1564.00000 2114.00000
2613.00000 1795.00000
2761.00000 1790.00000
2769.00000 1658.00000
2772.00000 1548.00000
2616.00000 1505.00000
2117.00000 1242.00000
1740.00000 1234.00000
1408.00000 1334.00000
1711.00000 1581.00000
1745.00000 1407.00000
ID=Xil_ama_d_ben_13636
SCALE=0.007162
LM=12
789.00000 1694.00000
1460.00000 2286.00000
2736.00000 1919.00000
2948.00000 1900.00000
2939.00000 1735.00000
2939.00000 1580.00000
2725.00000 1557.00000
2172.00000 1270.00000
1591.00000 1231.00000
1229.00000 1370.00000
1572.00000 1636.00000
1597.00000 1435.00000
ID=Xil_ama_d_ben_13637
SCALE=0.007031
LM=12
981.00000 1698.00000
1489.00000 2194.00000
2618.00000 1959.00000
2803.00000 1948.00000
2811.00000 1814.00000
2812.00000 1695.00000
2626.00000 1658.00000
2144.00000 1410.00000
1669.00000 1373.00000
1347.00000 1428.00000
1616.00000 1680.00000
1667.00000 1523.00000
ID=Xil_ama_d_ben_13638
SCALE=0.007934
LM=12
959.00000 1840.00000
1540.00000 2296.00000
2715.00000 1992.00000
2949.00000 1978.00000
2945.00000 1828.00000
2935.00000 1692.00000
2709.00000 1657.00000
2189.00000 1442.00000
1690.00000 1409.00000
1330.00000 1511.00000
1634.00000 1766.00000
1674.00000 1565.00000
ID=Xil_ama_d_ben_13639
SCALE=0.008154
LM=12
1028.00000 1765.00000
1563.00000 2298.00000
2621.00000 2016.00000
2831.00000 1993.00000
2828.00000 1855.00000
2824.00000 1724.00000
2638.00000 1701.00000
2192.00000 1492.00000
1731.00000 1426.00000
1402.00000 1511.00000
1708.00000 1763.00000
1735.00000 1577.00000
ID=Xil_ama_d_ben_13644
SCALE=0.008042
LM=12
1019.00000 1743.00000
1544.00000 2365.00000
2791.00000 2057.00000
3002.00000 2022.00000
3005.00000 1857.00000
2989.00000 1713.00000
2784.00000 1694.00000
2226.00000 1472.00000
1769.00000 1433.00000
1425.00000 1469.00000
1724.00000 1800.00000
1776.00000 1616.00000
ID=Xil_ama_d_ben_13645
SCALE=0.008049
LM=12
164.00000 960.00000
808.00000 1418.00000
1982.00000 1079.00000
2153.00000 1052.00000
2151.00000 898.00000
2144.00000 764.00000
1958.00000 734.00000
1493.00000 493.00000
938.00000 489.00000
587.00000 596.00000
836.00000 833.00000
907.00000 655.00000
ID=Xil_hyb_d_xxx_00870
SCALE=0.007835
LM=12
175.00000 1040.00000
832.00000 1522.00000
1960.00000 1230.00000
2142.00000 1206.00000
2150.00000 1060.00000
2139.00000 921.00000
1924.00000 916.00000
1518.00000 673.00000
940.00000 665.00000
550.00000 728.00000
884.00000 974.00000
929.00000 803.00000
ID=Xil_hyb_d_xxx_00878
SCALE=0.007738
LM=12
140.00000 1121.00000
846.00000 1513.00000
1952.00000 1154.00000
2151.00000 1142.00000
2142.00000 985.00000
2137.00000 841.00000
1947.00000 833.00000
1511.00000 636.00000
894.00000 624.00000
523.00000 733.00000
910.00000 922.00000
903.00000 783.00000
ID=Xil_hyb_d_xxx_00882
SCALE=0.008541
LM=12
276.00000 972.00000
859.00000 1361.00000
1875.00000 1079.00000
2041.00000 1049.00000
2047.00000 926.00000
2040.00000 805.00000
1880.00000 784.00000
1505.00000 583.00000
963.00000 577.00000
612.00000 664.00000
893.00000 891.00000
945.00000 712.00000
ID=Xil_hyb_d_xxx_00901
SCALE=0.007858
LM=12
263.00000 923.00000
880.00000 1258.00000
1897.00000 915.00000
2080.00000 890.00000
2077.00000 762.00000
2063.00000 636.00000
1867.00000 630.00000
1460.00000 473.00000
952.00000 479.00000
639.00000 554.00000
907.00000 763.00000
949.00000 605.00000
ID=Xil_hyb_d_xxx_00902
SCALE=0.007922
LM=12
337.00000 877.00000
938.00000 1236.00000
1971.00000 968.00000
2142.00000 972.00000
2148.00000 836.00000
2160.00000 712.00000
1981.00000 690.00000
1586.00000 504.00000
998.00000 480.00000
680.00000 551.00000
974.00000 785.00000
1008.00000 593.00000
ID=Xil_hyb_d_xxx_00914
SCALE=0.007858
LM=12
387.00000 921.00000
947.00000 1302.00000
1960.00000 1020.00000
2130.00000 995.00000
2135.00000 870.00000
2133.00000 754.00000
1967.00000 721.00000
1567.00000 526.00000
1024.00000 510.00000
753.00000 600.00000
1024.00000 831.00000
1044.00000 655.00000
ID=Xil_hyb_d_xxx_00915
SCALE=0.007870
LM=12
1343.00000 1575.00000
1797.00000 2163.00000
2899.00000 2009.00000
3106.00000 1983.00000
3120.00000 1839.00000
3103.00000 1704.00000
2920.00000 1687.00000
2477.00000 1442.00000
2054.00000 1354.00000
1784.00000 1355.00000
2006.00000 1681.00000
2050.00000 1517.00000
ID=Xil_hyb_d_xxx_13113
SCALE=0.009306
LM=12
1193.00000 2029.00000
1928.00000 2530.00000
3185.00000 2097.00000
3383.00000 2072.00000
3378.00000 1898.00000
3374.00000 1725.00000
3155.00000 1729.00000
2612.00000 1507.00000
1994.00000 1511.00000
1634.00000 1624.00000
2021.00000 1900.00000
2051.00000 1698.00000
ID=Xil_hyb_d_xxx_13275
SCALE=0.007973
LM=12
1080.00000 1411.00000
1468.00000 1738.00000
2254.00000 1611.00000
2393.00000 1616.00000
2395.00000 1508.00000
2401.00000 1419.00000
2263.00000 1393.00000
1951.00000 1215.00000
1595.00000 1165.00000
1351.00000 1186.00000
1558.00000 1399.00000
1601.00000 1275.00000
ID=Xil_hyb_d_xxx_13426
SCALE=0.013709
LM=12
644.00000 1024.00000
1144.00000 1400.00000
2000.00000 1223.00000
2131.00000 1197.00000
2132.00000 1088.00000
2131.00000 987.00000
2010.00000 965.00000
1628.00000 784.00000
1219.00000 759.00000
979.00000 817.00000
1179.00000 1017.00000
1202.00000 877.00000
ID=Xil_sag_d_lim_00535
SCALE=0.010288
LM=12
494.00000 865.00000
993.00000 1313.00000
2027.00000 1113.00000
2210.00000 1102.00000
2211.00000 973.00000
2204.00000 861.00000
2032.00000 832.00000
1585.00000 640.00000
1154.00000 612.00000
909.00000 642.00000
1133.00000 872.00000
1151.00000 754.00000
ID=Xil_sag_d_lim_00536
SCALE=0.010330
LM=12
651.00000 825.00000
1136.00000 1273.00000
2053.00000 1029.00000
2211.00000 990.00000
2204.00000 865.00000
2196.00000 769.00000
2040.00000 764.00000
1656.00000 620.00000
1258.00000 604.00000
1055.00000 632.00000
1234.00000 861.00000
1260.00000 728.00000
ID=Xil_sag_d_lim_00540
SCALE=0.010351
LM=12
407.00000 929.00000
976.00000 1343.00000
1987.00000 1034.00000
2169.00000 1002.00000
2178.00000 880.00000
2181.00000 762.00000
1993.00000 750.00000
1540.00000 576.00000
1092.00000 598.00000
837.00000 674.00000
1039.00000 900.00000
1064.00000 742.00000
ID=Xil_sag_d_lim_00541
SCALE=0.009346
LM=12
394.00000 842.00000
946.00000 1259.00000
2033.00000 995.00000
2225.00000 966.00000
2211.00000 838.00000
2208.00000 721.00000
2010.00000 702.00000
1596.00000 534.00000
1107.00000 527.00000
782.00000 588.00000
1033.00000 806.00000
1060.00000 648.00000
ID=Xil_sag_d_lim_00862
SCALE=0.006868
LM=12
358.00000 993.00000
954.00000 1416.00000
2035.00000 1092.00000
2217.00000 1062.00000
2209.00000 924.00000
2203.00000 801.00000
2018.00000 801.00000
1579.00000 645.00000
1069.00000 657.00000
771.00000 709.00000
1017.00000 941.00000
1041.00000 794.00000
ID=Xil_sag_d_lim_00879
SCALE=0.008695
LM=12
187.00000 1040.00000
808.00000 1451.00000
1951.00000 1074.00000
2156.00000 1033.00000
2142.00000 907.00000
2106.00000 776.00000
1920.00000 781.00000
1516.00000 636.00000
910.00000 664.00000
592.00000 714.00000
870.00000 952.00000
907.00000 786.00000
ID=Xil_sag_d_lim_00884
SCALE=0.007881
LM=12
161.00000 1071.00000
758.00000 1494.00000
1876.00000 1126.00000
2058.00000 1111.00000
2063.00000 967.00000
2063.00000 848.00000
1826.00000 829.00000
1284.00000 721.00000
848.00000 745.00000
558.00000 791.00000
817.00000 1016.00000
844.00000 872.00000
ID=Xil_sag_d_lim_00899
SCALE=0.009667
LM=12
240.00000 988.00000
886.00000 1426.00000
1980.00000 1098.00000
2178.00000 1069.00000
2166.00000 907.00000
2149.00000 783.00000
1952.00000 774.00000
1492.00000 579.00000
969.00000 584.00000
648.00000 670.00000
913.00000 926.00000
942.00000 733.00000
ID=Xil_sag_d_lim_00912
SCALE=0.007870
LM=12
256.00000 940.00000
884.00000 1416.00000
1988.00000 1109.00000
2194.00000 1079.00000
2192.00000 932.00000
2166.00000 814.00000
1971.00000 794.00000
1497.00000 596.00000
972.00000 609.00000
670.00000 648.00000
934.00000 908.00000
975.00000 740.00000
ID=Xil_sag_d_lim_00917
SCALE=0.008723
LM=12
256.00000 960.00000
832.00000 1464.00000
1982.00000 1176.00000
2200.00000 1142.00000
2189.00000 1002.00000
2172.00000 867.00000
1979.00000 861.00000
1530.00000 685.00000
1008.00000 660.00000
738.00000 693.00000
929.00000 952.00000
984.00000 798.00000
ID=Xil_sag_d_lim_00918
SCALE=0.008676
LM=12
253.00000 662.00000
676.00000 1003.00000
1475.00000 819.00000
1631.00000 800.00000
1633.00000 702.00000
1633.00000 598.00000
1474.00000 574.00000
1182.00000 450.00000
779.00000 459.00000
510.00000 482.00000
733.00000 706.00000
754.00000 565.00000
ID=Xil_sag_d_lim_05035
SCALE=0.013608
LM=12
346.00000 547.00000
653.00000 823.00000
1261.00000 709.00000
1382.00000 691.00000
1381.00000 619.00000
1372.00000 545.00000
1272.00000 541.00000
1038.00000 447.00000
752.00000 433.00000
585.00000 437.00000
701.00000 602.00000
723.00000 514.00000
ID=Xil_sag_d_lim_05038
SCALE=0.015870
LM=12
194.00000 641.00000
824.00000 1386.00000
2376.00000 1212.00000
2685.00000 1205.00000
2685.00000 1007.00000
2673.00000 855.00000
2388.00000 796.00000
1795.00000 489.00000
1128.00000 389.00000
763.00000 421.00000
993.00000 752.00000
1060.00000 568.00000
ID=Xil_sag_d_lim_13004
SCALE=0.006361
LM=12
545.00000 704.00000
1313.00000 1393.00000
2731.00000 1093.00000
2966.00000 1089.00000
2987.00000 905.00000
2997.00000 743.00000
2740.00000 668.00000
2126.00000 368.00000
1481.00000 331.00000
1115.00000 388.00000
1425.00000 734.00000
1463.00000 534.00000
ID=Xil_sag_d_lim_13007
SCALE=0.006353
LM=12
611.00000 746.00000
1331.00000 1406.00000
2820.00000 1096.00000
3085.00000 1103.00000
3085.00000 925.00000
3103.00000 751.00000
2835.00000 689.00000
2211.00000 383.00000
1552.00000 370.00000
1255.00000 412.00000
1487.00000 784.00000
1525.00000 584.00000
ID=Xil_sag_d_lim_13008
SCALE=0.006312
LM=12
212.00000 1282.00000
982.00000 1931.00000
2448.00000 1662.00000
2737.00000 1640.00000
2744.00000 1452.00000
2756.00000 1288.00000
2465.00000 1248.00000
1882.00000 976.00000
1133.00000 874.00000
755.00000 916.00000
1144.00000 1307.00000
1165.00000 1090.00000
ID=Xil_sag_d_lim_13032
SCALE=0.006811
LM=12
588.00000 1246.00000
1233.00000 1877.00000
2644.00000 1598.00000
2879.00000 1613.00000
2896.00000 1411.00000
2918.00000 1257.00000
2640.00000 1217.00000
2043.00000 918.00000
1489.00000 862.00000
1210.00000 964.00000
1443.00000 1276.00000
1489.00000 1072.00000
ID=Xil_sag_d_lim_13034
SCALE=0.005917
LM=12
279.00000 1362.00000
952.00000 2023.00000
2496.00000 1776.00000
2746.00000 1729.00000
2733.00000 1551.00000
2724.00000 1404.00000
2490.00000 1370.00000
1890.00000 1087.00000
1199.00000 1003.00000
794.00000 1065.00000
1135.00000 1408.00000
1179.00000 1212.00000
ID=Xil_sag_d_lim_13065
SCALE=0.006005
LM=12
319.00000 1246.00000
1086.00000 1981.00000
2733.00000 1685.00000
3007.00000 1627.00000
3009.00000 1428.00000
3018.00000 1248.00000
2722.00000 1203.00000
2040.00000 889.00000
1360.00000 840.00000
965.00000 923.00000
1269.00000 1263.00000
1320.00000 1076.00000
ID=Xil_sag_d_lim_13066
SCALE=0.006017
LM=12
172.00000 1629.00000
928.00000 2237.00000
2492.00000 1812.00000
2768.00000 1745.00000
2739.00000 1558.00000
2713.00000 1393.00000
2439.00000 1390.00000
1734.00000 1145.00000
1106.00000 1190.00000
763.00000 1292.00000
1068.00000 1622.00000
1101.00000 1399.00000
ID=Xil_sag_d_lim_13067
SCALE=0.006055
LM=12
197.00000 1742.00000
1062.00000 2306.00000
2702.00000 1867.00000
3003.00000 1865.00000
3016.00000 1668.00000
3001.00000 1485.00000
2701.00000 1434.00000
1991.00000 1134.00000
1175.00000 1151.00000
692.00000 1288.00000
1143.00000 1610.00000
1170.00000 1374.00000
ID=Xil_sag_d_lim_13070
SCALE=0.006021
LM=12
356.00000 955.00000
1175.00000 1744.00000
2851.00000 1436.00000
3138.00000 1406.00000
3124.00000 1185.00000
3119.00000 1009.00000
2839.00000 989.00000
2101.00000 680.00000
1437.00000 565.00000
1020.00000 587.00000
1351.00000 1029.00000
1425.00000 774.00000
ID=Xil_sag_g_lim_13137
SCALE=0.006663
LM=12
1064.00000 1039.00000
1729.00000 1722.00000
3107.00000 1395.00000
3373.00000 1357.00000
3353.00000 1158.00000
3311.00000 1008.00000
3057.00000 989.00000
2491.00000 750.00000
1920.00000 727.00000
1630.00000 776.00000
1874.00000 1109.00000
1929.00000 938.00000
ID=Xil_sag_d_lim_13166
SCALE=0.007912
LM=12
526.00000 1003.00000
1174.00000 1601.00000
2540.00000 1241.00000
2763.00000 1219.00000
2767.00000 1045.00000
2749.00000 890.00000
2522.00000 837.00000
1926.00000 605.00000
1328.00000 574.00000
950.00000 669.00000
1330.00000 975.00000
1346.00000 795.00000
ID=Xil_sag_d_lim_13173
SCALE=0.007936
LM=12
1295.00000 1341.00000
1589.00000 1641.00000
2277.00000 1499.00000
2411.00000 1475.00000
2409.00000 1381.00000
2394.00000 1309.00000
2306.00000 1316.00000
2018.00000 1173.00000
1704.00000 1153.00000
1526.00000 1188.00000
1665.00000 1357.00000
1695.00000 1260.00000
ID=Xil_sag_d_lim_13446
SCALE=0.013685
LM=12
419.00000 1065.00000
884.00000 1487.00000
1809.00000 1222.00000
1976.00000 1180.00000
1969.00000 1049.00000
1957.00000 936.00000
1822.00000 949.00000
1420.00000 781.00000
1009.00000 761.00000
702.00000 839.00000
958.00000 1027.00000
992.00000 891.00000
ID=Xil_vir_d_ben_00539
SCALE=0.010415
LM=12
118.00000 974.00000
760.00000 1576.00000
1963.00000 1290.00000
2212.00000 1282.00000
2204.00000 1111.00000
2187.00000 967.00000
1965.00000 944.00000
1538.00000 697.00000
969.00000 621.00000
581.00000 686.00000
895.00000 976.00000
942.00000 790.00000
ID=Xil_vir_d_ben_00877
SCALE=0.008561
LM=12
230.00000 935.00000
796.00000 1368.00000
1841.00000 1100.00000
2048.00000 1082.00000
2046.00000 938.00000
2034.00000 814.00000
1831.00000 800.00000
1402.00000 613.00000
940.00000 593.00000
609.00000 654.00000
892.00000 877.00000
926.00000 718.00000
ID=Xil_vir_d_ben_00911
SCALE=0.008676
LM=12
476.00000 900.00000
872.00000 1344.00000
1743.00000 1161.00000
1883.00000 1162.00000
1888.00000 1059.00000
1892.00000 948.00000
1739.00000 927.00000
1408.00000 744.00000
1038.00000 667.00000
762.00000 716.00000
973.00000 916.00000
1006.00000 786.00000
ID=Xil_vir_d_ben_01254
SCALE=0.014447
LM=12
47.00000 558.00000
433.00000 1034.00000
1392.00000 914.00000
1552.00000 900.00000
1559.00000 790.00000
1555.00000 680.00000
1431.00000 637.00000
1055.00000 419.00000
612.00000 327.00000
342.00000 377.00000
527.00000 602.00000
576.00000 456.00000
ID=Xil_vir_d_ben_01263
SCALE=0.010615
LM=12
831.00000 997.00000
1459.00000 1574.00000
2701.00000 1241.00000
2899.00000 1224.00000
2910.00000 1071.00000
2925.00000 924.00000
2689.00000 896.00000
2163.00000 653.00000
1603.00000 607.00000
1268.00000 699.00000
1577.00000 951.00000
1610.00000 780.00000
ID=Xil_vir_d_ben_13014
SCALE=0.009258
LM=12
366.00000 949.00000
1119.00000 1609.00000
2612.00000 1203.00000
2880.00000 1199.00000
2886.00000 1005.00000
2893.00000 838.00000
2612.00000 795.00000
1944.00000 510.00000
1271.00000 459.00000
890.00000 586.00000
1224.00000 911.00000
1255.00000 693.00000
ID=Xil_vir_d_ben_13016
SCALE=0.007507
LM=12
454.00000 1065.00000
1121.00000 1579.00000
2357.00000 1168.00000
2582.00000 1160.00000
2584.00000 1000.00000
2592.00000 852.00000
2361.00000 830.00000
1777.00000 607.00000
1218.00000 623.00000
900.00000 716.00000
1226.00000 976.00000
1246.00000 777.00000
ID=Xil_vir_d_ben_13017
SCALE=0.007553
LM=12
141.00000 1886.00000
1074.00000 2617.00000
2751.00000 2037.00000
3050.00000 2026.00000
3050.00000 1802.00000
3050.00000 1619.00000
2743.00000 1573.00000
1999.00000 1282.00000
1192.00000 1287.00000
718.00000 1427.00000
1219.00000 1813.00000
1219.00000 1554.00000
ID=Xil_vir_d_ben_13051
SCALE=0.005968
LM=12
354.00000 1904.00000
1180.00000 2392.00000
2582.00000 1762.00000
2807.00000 1713.00000
2788.00000 1534.00000
2778.00000 1382.00000
2503.00000 1340.00000
1795.00000 1154.00000
1143.00000 1247.00000
763.00000 1467.00000
1236.00000 1654.00000
1194.00000 1453.00000
ID=Xil_vir_d_ben_13061
SCALE=0.007540
LM=12
564.00000 1340.00000
1167.00000 1980.00000
2519.00000 1689.00000
2746.00000 1679.00000
2756.00000 1510.00000
2736.00000 1363.00000
2498.00000 1318.00000
1949.00000 1016.00000
1382.00000 961.00000
1015.00000 1036.00000
1305.00000 1348.00000
1350.00000 1174.00000
ID=Xil_vir_d_ben_13073
SCALE=0.007485
LM=12
489.00000 1468.00000
1193.00000 2128.00000
2719.00000 1734.00000
2949.00000 1736.00000
2953.00000 1524.00000
2940.00000 1364.00000
2677.00000 1321.00000
2002.00000 1021.00000
1367.00000 998.00000
957.00000 1121.00000
1355.00000 1433.00000
1389.00000 1217.00000
ID=Xil_vir_d_ben_13074
SCALE=0.006017
LM=12
232.00000 1330.00000
1032.00000 2119.00000
2621.00000 1682.00000
2911.00000 1658.00000
2904.00000 1440.00000
2904.00000 1266.00000
2641.00000 1219.00000
1919.00000 925.00000
1202.00000 920.00000
725.00000 1058.00000
1155.00000 1377.00000
1217.00000 1132.00000
ID=Xil_vir_d_ben_13075
SCALE=0.006031
LM=12
942.00000 1804.00000
1704.00000 2211.00000
2936.00000 1684.00000
3120.00000 1633.00000
3108.00000 1462.00000
3074.00000 1327.00000
2894.00000 1316.00000
2310.00000 1134.00000
1675.00000 1215.00000
1312.00000 1381.00000
1699.00000 1589.00000
1704.00000 1382.00000
ID=Xil_vir_d_ben_13076
SCALE=0.007462
LM=12
818.00000 1745.00000
1556.00000 2246.00000
2962.00000 1854.00000
3210.00000 1867.00000
3216.00000 1671.00000
3203.00000 1500.00000
2973.00000 1455.00000
2334.00000 1130.00000
1685.00000 1168.00000
1262.00000 1312.00000
1667.00000 1578.00000
1701.00000 1375.00000
ID=Xil_vir_d_ben_13078
SCALE=0.007482
LM=12
653.00000 1715.00000
1251.00000 2321.00000
2567.00000 2001.00000
2731.00000 2015.00000
2770.00000 1810.00000
2774.00000 1662.00000
2563.00000 1620.00000
2006.00000 1334.00000
1435.00000 1320.00000
1171.00000 1423.00000
1431.00000 1729.00000
1467.00000 1512.00000
ID=Xil_vir_d_ben_13079
SCALE=0.007461
LM=12
687.00000 1618.00000
1325.00000 2248.00000
2608.00000 1839.00000
2819.00000 1794.00000
2800.00000 1648.00000
2778.00000 1500.00000
2575.00000 1496.00000
1988.00000 1237.00000
1483.00000 1229.00000
1180.00000 1279.00000
1451.00000 1664.00000
1486.00000 1448.00000
ID=Xil_vir_d_ben_13080
SCALE=0.007473
LM=12
270.00000 1485.00000
1042.00000 2274.00000
2697.00000 1776.00000
2991.00000 1752.00000
2996.00000 1538.00000
2976.00000 1310.00000
2673.00000 1288.00000
1935.00000 989.00000
1253.00000 953.00000
751.00000 1080.00000
1207.00000 1470.00000
1216.00000 1205.00000
ID=Xil_vir_d_ben_13109
SCALE=0.007472
LM=12
625.00000 1231.00000
1191.00000 1835.00000
2512.00000 1593.00000
2748.00000 1588.00000
2748.00000 1429.00000
2754.00000 1281.00000
2525.00000 1249.00000
1973.00000 958.00000
1422.00000 902.00000
1048.00000 967.00000
1377.00000 1274.00000
1417.00000 1087.00000
ID=Xil_vir_d_ben_13151
SCALE=0.007873
LM=12
956.00000 1210.00000
1575.00000 1668.00000
2704.00000 1264.00000
2911.00000 1236.00000
2908.00000 1077.00000
2899.00000 935.00000
2657.00000 918.00000
2131.00000 691.00000
1707.00000 699.00000
1315.00000 825.00000
1679.00000 1067.00000
1697.00000 870.00000
ID=Xil_vir_d_ben_13178
SCALE=0.007934
LM=12
1148.00000 1061.00000
1771.00000 1674.00000
3023.00000 1249.00000
3225.00000 1229.00000
3221.00000 1049.00000
3217.00000 898.00000
2999.00000 886.00000
2433.00000 667.00000
1914.00000 663.00000
1562.00000 756.00000
1930.00000 1072.00000
1946.00000 855.00000
ID=Xil_vir_d_ben_13179
SCALE=0.007897
LM=12
878.00000 1203.00000
1656.00000 1783.00000
2999.00000 1321.00000
3257.00000 1298.00000
3261.00000 1107.00000
3250.00000 938.00000
2977.00000 934.00000
2408.00000 685.00000
1774.00000 674.00000
1374.00000 809.00000
1779.00000 1123.00000
1823.00000 923.00000
ID=Xil_vir_d_ben_13180
SCALE=0.007933
LM=12
1304.00000 1439.00000
1606.00000 1791.00000
2329.00000 1677.00000
2457.00000 1666.00000
2462.00000 1583.00000
2462.00000 1505.00000
2342.00000 1486.00000
2068.00000 1327.00000
1769.00000 1270.00000
1572.00000 1305.00000
1722.00000 1495.00000
1763.00000 1386.00000
ID=Xil_vir_d_ben_13424
SCALE=0.013784
LM=12
1423.00000 1393.00000
1717.00000 1740.00000
2431.00000 1606.00000
2557.00000 1594.00000
2550.00000 1502.00000
2546.00000 1415.00000
2432.00000 1416.00000
2146.00000 1237.00000
1872.00000 1210.00000
1682.00000 1243.00000
1851.00000 1432.00000
1881.00000 1329.00000
ID=Xil_vir_d_ben_13432 
SCALE=0.013578
LM=12
406.00000 1624.00000
1070.00000 2324.00000
2537.00000 1903.00000
2806.00000 1876.00000
2797.00000 1689.00000
2791.00000 1522.00000
2519.00000 1513.00000
1815.00000 1255.00000
1284.00000 1217.00000
901.00000 1328.00000
1222.00000 1649.00000
1266.00000 1426.00000
ID=Xil_vir_d_ben_13646
SCALE=0.007530
LM=12
243.00000 1178.00000
892.00000 1621.00000
1923.00000 1235.00000
2087.00000 1213.00000
2087.00000 1075.00000
2075.00000 942.00000
1916.00000 940.00000
1494.00000 731.00000
1005.00000 700.00000
665.00000 820.00000
1001.00000 1075.00000
1028.00000 880.00000
ID=Xil_xil_d_ben_00872
SCALE=0.007823
LM=12
225.00000 1100.00000
838.00000 1552.00000
1848.00000 1178.00000
1994.00000 1151.00000
1982.00000 1028.00000
1973.00000 903.00000
1836.00000 903.00000
1433.00000 669.00000
942.00000 640.00000
638.00000 773.00000
926.00000 1005.00000
955.00000 849.00000
ID=Xil_xil_d_ben_00874
SCALE=0.007737
LM=12
178.00000 1114.00000
881.00000 1580.00000
1956.00000 1142.00000
2142.00000 1105.00000
2119.00000 958.00000
2098.00000 824.00000
1924.00000 824.00000
1508.00000 646.00000
1021.00000 641.00000
605.00000 735.00000
955.00000 965.00000
971.00000 795.00000
ID=Xil_xil_d_ben_00880
SCALE=0.007848
LM=12
78.00000 1075.00000
805.00000 1581.00000
1961.00000 1209.00000
2158.00000 1203.00000
2154.00000 1051.00000
2146.00000 909.00000
1947.00000 892.00000
1495.00000 677.00000
951.00000 592.00000
513.00000 683.00000
920.00000 950.00000
950.00000 744.00000
ID=Xil_xil_d_ben_00881
SCALE=0.007860
LM=12
302.00000 838.00000
902.00000 1260.00000
1862.00000 949.00000
2046.00000 933.00000
2036.00000 802.00000
2031.00000 693.00000
1859.00000 691.00000
1479.00000 488.00000
997.00000 430.00000
651.00000 512.00000
956.00000 731.00000
991.00000 583.00000
ID=Xil_xil_d_ben_00887
SCALE=0.007858
LM=12
223.00000 1005.00000
864.00000 1406.00000
1838.00000 1098.00000
2009.00000 1074.00000
2002.00000 945.00000
1993.00000 828.00000
1820.00000 821.00000
1435.00000 617.00000
946.00000 553.00000
582.00000 664.00000
910.00000 884.00000
938.00000 710.00000
ID=Xil_xil_d_ben_00892
SCALE=0.007000
LM=12
314.00000 889.00000
885.00000 1293.00000
1820.00000 1003.00000
1995.00000 994.00000
1983.00000 863.00000
1974.00000 745.00000
1816.00000 738.00000
1434.00000 546.00000
1028.00000 526.00000
699.00000 574.00000
973.00000 806.00000
1008.00000 650.00000
ID=Xil_xil_d_ben_00894
SCALE=0.007908
LM=12
419.00000 871.00000
976.00000 1224.00000
1825.00000 923.00000
1974.00000 898.00000
1977.00000 789.00000
1980.00000 690.00000
1816.00000 675.00000
1475.00000 504.00000
1046.00000 473.00000
738.00000 546.00000
1044.00000 726.00000
1053.00000 601.00000
ID=Xil_xil_d_ben_00898
SCALE=0.007896
LM=12
232.00000 1003.00000
840.00000 1445.00000
1906.00000 1113.00000
2083.00000 1095.00000
2073.00000 963.00000
2062.00000 839.00000
1882.00000 839.00000
1501.00000 627.00000
978.00000 606.00000
630.00000 677.00000
957.00000 920.00000
978.00000 746.00000
ID=Xil_xil_d_ben_00903
SCALE=0.007855
LM=12
558.00000 1648.00000
1406.00000 2380.00000
2994.00000 1845.00000
3250.00000 1814.00000
3245.00000 1594.00000
3232.00000 1402.00000
2939.00000 1404.00000
2270.00000 1085.00000
1616.00000 1008.00000
1072.00000 1212.00000
1611.00000 1581.00000
1640.00000 1334.00000
ID=Xil_xil_d_ben_13120
SCALE=0.006276
LM=12
174.00000 1239.00000
1048.00000 1905.00000
2571.00000 1373.00000
2830.00000 1314.00000
2804.00000 1119.00000
2786.00000 932.00000
2524.00000 932.00000
1842.00000 673.00000
1181.00000 655.00000
815.00000 761.00000
1188.00000 1111.00000
1209.00000 896.00000
ID=Xil_xil_d_ben_13152
SCALE=0.006366
LM=12
140.00000 991.00000
809.00000 1489.00000
1923.00000 1100.00000
2105.00000 1074.00000
2095.00000 937.00000
2090.00000 793.00000
1890.00000 789.00000
1462.00000 578.00000
957.00000 535.00000
600.00000 635.00000
925.00000 889.00000
980.00000 696.00000
ID=Xil_xil_g_ben_00869
SCALE=0.007750
LM=12
173.00000 993.00000
789.00000 1475.00000
1876.00000 1123.00000
2054.00000 1093.00000
2037.00000 945.00000
2020.00000 809.00000
1854.00000 817.00000
1450.00000 601.00000
977.00000 558.00000
561.00000 655.00000
896.00000 905.00000
936.00000 717.00000
ID=Xil_xil_g_ben_00871
SCALE=0.006904
LM=12
164.00000 930.00000
804.00000 1391.00000
1899.00000 1070.00000
2115.00000 1062.00000
2098.00000 919.00000
2090.00000 781.00000
1880.00000 786.00000
1458.00000 598.00000
983.00000 527.00000
595.00000 607.00000
939.00000 845.00000
978.00000 651.00000
ID=Xil_xil_g_ben_00873
SCALE=0.006933
LM=12
125.00000 1002.00000
825.00000 1521.00000
1989.00000 1173.00000
2211.00000 1138.00000
2196.00000 988.00000
2185.00000 860.00000
2004.00000 847.00000
1564.00000 608.00000
1026.00000 563.00000
594.00000 634.00000
939.00000 924.00000
1008.00000 724.00000
ID=Xil_xil_g_ben_00875
SCALE=0.007784
LM=12
484.00000 862.00000
868.00000 1211.00000
1658.00000 1059.00000
1800.00000 1044.00000
1791.00000 942.00000
1784.00000 857.00000
1664.00000 855.00000
1384.00000 668.00000
1033.00000 583.00000
788.00000 632.00000
960.00000 820.00000
1002.00000 689.00000
ID=Xil_xil_g_ben_01239
SCALE=0.010496
LM=12
149.00000 597.00000
635.00000 981.00000
1425.00000 726.00000
1565.00000 706.00000
1562.00000 611.00000
1562.00000 519.00000
1427.00000 500.00000
1092.00000 310.00000
725.00000 275.00000
442.00000 360.00000
714.00000 561.00000
734.00000 403.00000
ID=Xil_xil_g_ben_03841
SCALE=0.012584
LM=12
470.00000 1113.00000
1225.00000 1932.00000
2714.00000 1629.00000
2969.00000 1609.00000
2966.00000 1406.00000
2964.00000 1248.00000
2756.00000 1228.00000
2203.00000 864.00000
1526.00000 688.00000
1147.00000 741.00000
1489.00000 1174.00000
1573.00000 971.00000
ID=Xil_xil_g_ben_13154
SCALE=0.006387
LM=12
757.00000 1324.00000
1351.00000 1849.00000
2530.00000 1573.00000
2734.00000 1562.00000
2719.00000 1408.00000
2710.00000 1276.00000
2524.00000 1250.00000
2036.00000 976.00000
1520.00000 905.00000
1228.00000 998.00000
1516.00000 1270.00000
1553.00000 1081.00000
ID=Xil_xil_g_ben_13155
SCALE=0.007969
LM=12
203.00000 1255.00000
916.00000 1819.00000
2266.00000 1377.00000
2474.00000 1364.00000
2468.00000 1168.00000
2464.00000 1017.00000
2203.00000 1007.00000
1633.00000 764.00000
1049.00000 734.00000
726.00000 823.00000
1055.00000 1130.00000
1073.00000 934.00000
ID=Xil_xil_g_ben_13156
SCALE=0.006410
LM=12
927.00000 1132.00000
1605.00000 1730.00000
2868.00000 1298.00000
3057.00000 1252.00000
3039.00000 1096.00000
3014.00000 941.00000
2857.00000 927.00000
2321.00000 672.00000
1772.00000 647.00000
1434.00000 754.00000
1788.00000 1032.00000
1814.00000 825.00000
ID=Xil_xil_g_ben_13157
SCALE=0.007955
LM=12
582.00000 947.00000
1098.00000 1431.00000
2133.00000 1117.00000
2277.00000 1110.00000
2275.00000 972.00000
2285.00000 861.00000
2126.00000 826.00000
1682.00000 603.00000
1220.00000 584.00000
959.00000 671.00000
1220.00000 920.00000
1238.00000 740.00000
ID=Xil_xil_g_ben_13159
SCALE=0.009856
LM=12
932.00000 761.00000
1553.00000 1250.00000
2664.00000 857.00000
2848.00000 835.00000
2850.00000 699.00000
2853.00000 561.00000
2677.00000 539.00000
2157.00000 293.00000
1657.00000 293.00000
1286.00000 460.00000
1689.00000 671.00000
1709.00000 460.00000
ID=Xil_xil_g_ben_13160
SCALE=0.008090
LM=12
783.00000 998.00000
1401.00000 1692.00000
2857.00000 1645.00000
3110.00000 1692.00000
3132.00000 1507.00000
3146.00000 1367.00000
2943.00000 1290.00000
2421.00000 792.00000
1948.00000 623.00000
1379.00000 658.00000
1765.00000 1029.00000
1861.00000 836.00000
ID=Xil_xil_g_ben_13161
SCALE=0.006502
LM=12
996.00000 1018.00000
1555.00000 1461.00000
2631.00000 1246.00000
2795.00000 1255.00000
2797.00000 1126.00000
2797.00000 1000.00000
2628.00000 968.00000
2156.00000 694.00000
1689.00000 640.00000
1444.00000 722.00000
1689.00000 948.00000
1713.00000 802.00000
ID=Xil_xil_g_ben_13163
SCALE=0.006560
LM=12
925.00000 871.00000
1438.00000 1356.00000
2504.00000 1161.00000
2674.00000 1156.00000
2669.00000 1021.00000
2666.00000 913.00000
2524.00000 889.00000
2056.00000 622.00000
1648.00000 568.00000
1365.00000 614.00000
1610.00000 899.00000
1652.00000 735.00000
ID=Xil_xil_g_ben_13164
SCALE=0.006510
LM=12
752.00000 2166.00000
1340.00000 2608.00000
2417.00000 2201.00000
2594.00000 2159.00000
2579.00000 2023.00000
2552.00000 1908.00000
2375.00000 1911.00000
1882.00000 1714.00000
1417.00000 1729.00000
1168.00000 1839.00000
1430.00000 2065.00000
1457.00000 1893.00000
ID=Xil_xil_g_ben_13262
SCALE=0.007922
LM=12
772.00000 2068.00000
1502.00000 2623.00000
2849.00000 2122.00000
3074.00000 2066.00000
3045.00000 1903.00000
3017.00000 1760.00000
2798.00000 1772.00000
2223.00000 1539.00000
1666.00000 1575.00000
1263.00000 1673.00000
1633.00000 1987.00000
1660.00000 1790.00000
ID=Xil_xil_g_ben_13264
SCALE=0.006360
LM=12
871.00000 2059.00000
1465.00000 2505.00000
2501.00000 2152.00000
2702.00000 2123.00000
2687.00000 1998.00000
2660.00000 1864.00000
2472.00000 1876.00000
1998.00000 1719.00000
1579.00000 1710.00000
1322.00000 1760.00000
1570.00000 2028.00000
1606.00000 1873.00000
ID=Xil_xil_g_ben_13265
SCALE=0.007879
LM=12
682.00000 2100.00000
1312.00000 2557.00000
2391.00000 2102.00000
2584.00000 2069.00000
2562.00000 1930.00000
2540.00000 1801.00000
2335.00000 1812.00000
1839.00000 1668.00000
1385.00000 1675.00000
1139.00000 1764.00000
1424.00000 2008.00000
1440.00000 1834.00000
ID=Xil_xil_g_ben_13266
SCALE=0.007886
LM=12
192.00000 2188.00000
1017.00000 2690.00000
2327.00000 2059.00000
2586.00000 1972.00000
2541.00000 1794.00000
2488.00000 1636.00000
2254.00000 1660.00000
1589.00000 1511.00000
1088.00000 1582.00000
669.00000 1734.00000
1106.00000 1994.00000
1133.00000 1776.00000
ID=Xil_xil_g_ben_13267
SCALE=0.006351
LM=12
1836.00000 1403.00000
2173.00000 1749.00000
2866.00000 1579.00000
2996.00000 1562.00000
2988.00000 1468.00000
2977.00000 1394.00000
2863.00000 1394.00000
2587.00000 1226.00000
2307.00000 1190.00000
2085.00000 1211.00000
2298.00000 1405.00000
2322.00000 1300.00000
ID=Xil_xil_g_ben_13407
SCALE=0.013728
LM=12
1797.00000 1366.00000
2127.00000 1660.00000
2736.00000 1480.00000
2849.00000 1480.00000
2851.00000 1401.00000
2847.00000 1325.00000
2734.00000 1321.00000
2493.00000 1183.00000
2243.00000 1144.00000
2042.00000 1169.00000
2231.00000 1350.00000
2245.00000 1245.00000
ID=Xil_xil_g_ben_13408
SCALE=0.013807
LM=12
1478.00000 1277.00000
1787.00000 1651.00000
2457.00000 1527.00000
2560.00000 1519.00000
2561.00000 1437.00000
2561.00000 1361.00000
2464.00000 1350.00000
2209.00000 1192.00000
1955.00000 1154.00000
1804.00000 1142.00000
1910.00000 1354.00000
1943.00000 1238.00000
ID=Xil_xil_g_ben_13411
SCALE=0.013549
LM=12
1398.00000 1443.00000
1757.00000 1822.00000
2492.00000 1625.00000
2620.00000 1606.00000
2613.00000 1512.00000
2604.00000 1422.00000
2492.00000 1431.00000
2204.00000 1279.00000
1913.00000 1240.00000
1743.00000 1249.00000
1890.00000 1470.00000
1925.00000 1359.00000
ID=Xil_xil_g_ben_13413
SCALE=0.013924
LM=12
1345.00000 1457.00000
1723.00000 1784.00000
2454.00000 1562.00000
2568.00000 1553.00000
2563.00000 1465.00000
2557.00000 1377.00000
2440.00000 1364.00000
2150.00000 1206.00000
1825.00000 1182.00000
1592.00000 1254.00000
1825.00000 1429.00000
1843.00000 1297.00000
ID=Xil_xil_g_ben_13414
SCALE=0.013546
